# Supplementary material for: Multiple independent recombinations led to hermaphroditism in grapevine
Source: Proc Natl Acad Sci U S A. 2021 Apr 9;118(15):e2023548118. doi: 10.1073/pnas.2023548118 (PMC8053984; doi:10.1073/pnas.2023548118)
Supplement: Supplementary File [file pnas.2023548118.sd01.xlsx]

## Sheet: supplementary_table2_WGS
SRR	Project	abbr	Sample name	Description	Specie	Ancestry_EA1	Ancestry_NA2	Ancestry_EU3	Ancestry_VV4	major_Ancestry	Population	BF_A	BF_B	BF_C	BF_D	Predicted_sex
amu588631	PRJNA281110	amu588631	amu588631	amu588632	V. amurensis	0.999987	4e-06	4e-06	4e-06	0.999987	1	1.67e-23	0.214286	7.55e-203	1.23e-73	5
SRR10741170	PRJNA281110	Flame	Flame	Flame Seedless	V. vinifera	4e-06	4e-06	4e-06	0.999988	0.999988	4	9.44e-26	0.214286	2150000000	4.4e+76	3
SRR10741172	PRJNA281110	Chambourcin	Chambourcin	Chambourcin	V. vinifera	4e-06	0.424682	4e-06	0.57531	0.57531	mixed	8.56e-24	0.214286	2150000000	7.13e+78	3
SRR8699312	PRJNA281110	Horizon	Horizon	NA	V. vinifera	4e-06	0.535011	4e-06	0.464981	0.535011	mixed	1.26e-24	0.214286	2150000000	3.29e+175	3
SRR8699313	PRJNA281110	Ill547	Ill547	NA	HYBRID	4e-06	0.999987	4e-06	4e-06	0.999987	2	6.80608	0.484848	2150000000	2.06e+57	1
SRR8699314	PRJNA281110	VrupB38	VrupB38	NA	V. rupestris	0.19067	4e-06	0.083799	0.725527	0.725527	mixed	1.26e-24	0.214286	3.92e-204	1.2e-77	5
SRR8699315	PRJNA281110	VromC166	VromC166	NA	V. romanettii	0.999988	4e-06	4e-06	4e-06	0.999988	1	2.98e-24	0.214286	4.82e-200	4.36e-69	5
SRR8699316	PRJNA281110	pillans	pillans	pillans	V. rupestris	4e-06	0.999988	4e-06	4e-06	0.999988	2	1.26e-24	0.0909091	2.59e-210	4.03e-75	5
SRR8699317	PRJNA281110	MN1264	MN1264	NA	V. vinifera	4e-06	0.760314	4e-06	0.239678	0.760314	mixed	1.26e-24	0.214286	2.17e-203	2.22e-74	5
SRR8699318	PRJNA281110	MN1246	MN1246	NA	V. vinifera	4e-06	0.72783	4e-06	0.272161	0.72783	mixed	1.26e-24	0.214286	2150000000	2.82e+82	3
VamuSRR	PRJNA281110	VamuSRR	VamuSRR	NA	V. amurensis	0.999987	4e-06	4e-06	4e-06	0.999987	1	6.97e+24	1136.12	2150000000	4.99e+56	1
Vgird	PRJNA281110	Vgird	Vgird	NA	V. girdianam	4e-06	0.999987	4e-06	4e-06	0.999987	2	9.44e+51	88291.2	2150000000	3.42e+77	1
Vriparia14	PRJNA281110	V.riparia	Vriparia14	NA	V. riparia	5e-06	0.999987	4e-06	4e-06	0.999987	2	2.98e-24	0.214286	1.33e-193	7.51e-78	5
Vrup	PRJNA281110	Vrup	Vrup	Vrup	V. rupestris	4e-06	0.999988	4e-06	4e-06	0.999988	2	1.26e-24	0.0909091	2.59e-210	4.03e-75	5
Vrup588224	PRJNA281110	Vrup588224	Vrup588224	Vrup588224	V. rupestris	4e-06	0.999988	4e-06	4e-06	0.999988	2	1.26e-24	0.0909091	2.59e-210	4.03e-75	5
VviWGeorgia	PRJNA281110	VviWGeorgia	VviWGeorgia	NA	V. vinifera ssp. Vinifera	4e-06	4e-06	0.584683	0.415309	0.584683	mixed	2.54e-22	0.214286	7.08e-205	2.84e-77	5
Sunpreme	NA	Sunpreme	Sunpreme	Sunpreme	V. vinifera ssp. Vinifera	6e-06	6e-06	6e-06	0.999982	0.999982	4	3e-30	2.92e-06	2150000000	1.08e+168	3
VvChar04	NA	VvChar04	VvChar04	VvChar04	V. vinifera ssp. Vinifera	6e-06	6e-06	0.052891	0.947098	0.947098	4	3e-30	69770.1	2150000000	1.73e+82	3
PN	NA	PinotNoir	Pinot Noir	Pinot Noir	V. vinifera ssp. Vinifera	6e-06	6e-06	0.044335	0.955654	0.955654	4	7.12e-30	69770.1	2150000000	2.93e-81	3
VvRiesFPS24	NA	RiesFPS	RiesFPS	RiesFPS	V. vinifera ssp. Vinifera	6e-06	6e-06	0.082886	0.917103	0.917103	4	3e-30	23509.5	2150000000	5.7e+81	3
GouBla	NA	GouBla	GouBla	SemFPS	V. vinifera ssp. Vinifera	6e-06	6e-06	6e-06	0.999982	0.999982	4	3e-30	1.23e-06	2150000000	8.58e+79	3
VvSemFPS03	NA	SemFPS	SemFPS	SemFPS	V. vinifera ssp. Vinifera	6e-06	6e-06	6e-06	0.999982	0.999982	4	3e-30	2.92e-06	2150000000	5.22e+82	3
VvSauBlan01	NA	VvSauBlan01	VvSauBlan02	VvSauBlan03	V. vinifera ssp. Vinifera	6e-06	6e-06	0.052239	0.947749	0.947749	4	3e-30	69770.1	2150000000	1.78e-85	3
VvCabFran04	NA	VvCabFran04	VvCabFran05	VvCabFran06	V. vinifera ssp. Vinifera	6e-06	6e-06	0.270894	0.729094	0.729094	mixed	3e-30	2.92e-06	2150000000	6.66e+79	3
VvCarFPS02VCR702	NA	VvCarFPS02VCR702	VvCarFPS02VCR703	VvCarFPS02VCR704	V. vinifera ssp. Vinifera	6e-06	6e-06	0.160665	0.839324	0.839324	mixed	3e-30	2.92e-06	2150000000	8e+181	3
VvMerl181	NA	VvMerl	VvMerl	VvMerl	V. vinifera ssp. Vinifera	6e-06	6e-06	0.176646	0.823342	0.823342	mixed	3e-30	2.92e-06	2150000000	4.76e+83	3
VvCabSauv08	NA	CabSauv	CabSauv	CabSauv	V. vinifera ssp. Vinifera	6e-06	6e-06	0.173165	0.826824	0.826824	mixed	7.12e-30	0.360852	2150000000	3.63e+79	3
VvZin03	NA	VvZin	VvZin	VvZin	V. vinifera ssp. Vinifera	6e-06	6e-06	6e-06	0.999982	0.999982	4	4.07e-44	5.19e-07	2150000000	8.82e+80	3
VvSylDVIT3351	NA	SylDVIT	SylDVIT	SylDVIT	V. vinifera ssp. sylvestris	6e-06	6e-06	0.319572	0.680416	0.680416	mixed	9.97e+27	23509.5	2150000000	9.54e+70	1
VvSylDVIT360316	NA	VvSylDVIT360316	NA	NA	V. vinifera ssp. sylvestris	6e-06	6e-06	0.585679	0.414309	0.585679	mixed	2.98e+28	23509.5	2150000000	4.8e+80	1
VvSylDVIT3603	NA	SylDVIT	NA	NA	V. vinifera ssp. sylvestris	6e-06	6e-06	0.549965	0.450023	0.549965	mixed	3e-30	2.92e-06	5.71e-235	1.78e-85	5
VvSylO34-16	NA	VvSylO34-16	VvSylO34-16	VvSylO34-16	V. vinifera ssp. sylvestris	0.061986	6e-06	0.072849	0.865159	0.865159	mixed	3e-30	6.22e-05	1.29e-219	6.85e-81	5
Tamiami	NA	Tamiami	NA	NA	V. vinifera ssp. Vinifera	0.08124	0.486911	6e-06	0.431843	0.486911	mixed	1.73e-26	6.22e-05	2150000000	3.98e+71	3
SRR354201	SRP009057	Red_Gloobe	Red_Globe	Red_Gloobe	V. vinifera ssp. Vinifera	4e-06	4e-06	5e-06	0.999987	0.999987	4	5.94e-22	0.5	2150000000	1.18e+36	3
SRR769843	SRP019055	Vrip769843	W7	NA	V. riparia	5e-06	0.999986	5e-06	5e-06	0.999986	2	6.75e+16	0.5	2150000000	7.82e+40	1
SRR769840	SRP019055	W4	W4	NA	V. cinerea	0.549871	0.45012	5e-06	5e-06	0.549871	mixed	2.98e-24	0.214286	7.22e-195	1.29e-67	5
SRR769838	SRP019055	W2	W2	NA	V. thunbergii	5e-06	0.681951	5e-06	0.31804	0.681951	mixed	2.54e-22	2.4	3.68e-169	3.73e-59	5
SRR769837	SRP019055	W1	W1	NA	V. davidii	0.82124	5e-06	5e-06	0.17875	0.82124	mixed	1.67e-23	0.5	2150000000	5.41e+32	3
SRR769841	SRP019055	W5	W5	NA	V. coignetiae	0.999986	5e-06	5e-06	5e-06	0.999986	1	7.07e-24	NA	4.53e-184	3.14e-66	5
SRR769839	SRP019055	W3	W3	NA	V. aestivalis	0.999987	4e-06	4e-06	4e-06	0.999987	1	1.25e-21	0.5	8.31e-200	4.88e-65	5
SRR769832	SRP019055	Vamu769832	D	Vamu769832	V. amurensis var. amurensis From Northeast of China	0.999986	5e-06	5e-06	5e-06	0.999986	1	1.67e-23	0.5	1.62e-193	3.14e-66	5
SRR769844	SRP019055	Vamu769844	W8	NA	V. amurensis var. amurensis From Russia	0.720748	0.279242	5e-06	5e-06	0.720748	mixed	1.67e-23	0.214286	1.19e-191	2.64e-60	5
SRR769842	SRP019055	Vamu769842	W6	Vamu769842	V. amurensis var. dissecta	0.658926	5e-06	5e-06	0.341064	0.658926	mixed	5.29e-22	0.5	7.23e-172	1.35e-63	5
SRR863595	SRP022910	tannamt	tannamt genomic reads	tannamt	V. vinifera ssp. Vinifera	4e-06	4e-06	0.160314	0.839678	0.839678	mixed	2.98e-24	10266.4	2150000000	5.22e-74	3
SRR863618	SRP022910	tannamt	tannamt genomic reads	tannamt	V. vinifera ssp. Vinifera	4e-06	4e-06	0.153914	0.846078	0.846078	mixed	2.98e-24	13317.8	2150000000	4.9e-72	3
SRR2015301	SRP058158	Riesling	genome resequencing of Vitis vinifera cv. 'Riesling'	NA	V. vinifera ssp. Vinifera	4e-06	4e-06	0.062227	0.937766	0.937766	4	1.26e-24	69770.1	2150000000	3.08e+81	3
SRR2015347	SRP058158	Vitisgirdiana	genome resequencing of Vitis girdiana	NA	V. girdiana	4e-06	0.999987	4e-06	4e-06	0.999987	2	9.44e+51	88291.2	2150000000	3.42e+77	1
SRR2015348	SRP058158	Vitispalmata	genome resequencing of Vitis palmata	NA	V. palmata	0.999987	4e-06	4e-06	4e-06	0.999987	1	1.1e-20	0.5	9.95e-199	4.65e-64	5
SRR3346862	SRP072522	CabernetSauvignonPFS08	Cabernet Sauvignon PFS08	Cabernet Sauvignon PFS09	V. vinifera ssp. Vinifera	4e-06	4e-06	0.109216	0.890776	0.890776	mixed	2.98e-24	0.5	2150000000	9.13e+39	3
SRR5483432	SRP105335	LeavesofVitisamurensis	Leaves of Vitis amurensis	NA	V. amurensis	0.999987	4e-06	4e-06	4e-06	0.999987	1	6.97e+24	1136.12	2150000000	4.99e+56	1
SRR5483433	SRP105335	Vamu5483433	Vamu5483434	Vamu5483435	V. amurensis	0.665741	6e-06	6e-06	0.334247	0.665741	mixed	59700000000000	12.5	2150000000	5.43e+42	1
SRR5626393	SRP108201	Nebbiolo_CVT185	Nebbiolo_CVT185	Nebbiolo_CVT185	V. vinifera ssp. Vinifera	4e-06	4e-06	0.332868	0.667124	0.667124	mixed	2.98e-24	0.214286	2150000000	1.32e+76	3
SRR5627781	SRP108271	Muscat of Alexandria	Grape_Muscat of Alexandria(Vitis viniferassp. Vinifera)	Grape_Muscat of Alexandria(Vitis viniferassp. Vinifera)	V. vinifera ssp. Vinifera	4e-06	4e-06	4e-06	0.999988	0.999988	4	1.26e-24	0.214286	2150000000	1.35e+77	3
SRR5627791	SRP108271	Wildgrape_Pakistan3(Vitisviniferassp.sylvestris)	Wild grape_Pakistan3(Vitis vinifera ssp. sylvestris)	NA	V. vinifera ssp. sylvestris	4e-06	4e-06	0.184146	0.815846	0.815846	mixed	1.26e-24	0.214286	6.02e-202	1.2e-77	5
SRR5627785	SRP108271	Wildgrape_Pakistan1(Vitisviniferassp.sylvestris)	Wild grape_Pakistan1(Vitis vinifera ssp. sylvestris)	NA	V. vinifera ssp. sylvestris	4e-06	4e-06	0.141874	0.858118	0.858118	mixed	1.09e-22	0.214286	2.49e-188	8.97e-73	5
SRR5627792	SRP108271	Wildgrape_Pakistan2(Vitisviniferassp.sylvestris)	Wild grape_Pakistan2(Vitis vinifera ssp. sylvestris)	NA	V. vinifera ssp. sylvestris	0.126524	0.014458	0.144416	0.714602	0.714602	mixed	1.26e-24	0.214286	2150000000	1.19e+82	3
SRR5627787	SRP108271	Wildgrape_Azerbaijan1(Vitisviniferassp.sylvestris)	Wild grape_Azerbaijan1(Vitis vinifera ssp. sylvestris)	NA	V. vinifera ssp. sylvestris	4e-06	4e-06	0.209979	0.790013	0.790013	mixed	1.09e-22	0.214286	4.86e-192	4.08e-67	5
SRR5627790	SRP108271	Wildgrape_Azerbaijan2(Vitisviniferassp.sylvestris)	Wild grape_Azerbaijan2(Vitis vinifera ssp. sylvestris)	NA	V. vinifera ssp. sylvestris	4e-06	4e-06	0.337019	0.662972	0.662972	mixed	7.07e-24	0.214286	1.99e-197	1.18e-71	5
SRR5627799	SRP108271	Grape_Chardonnamy(Vitisviniferassp.Vinifera)	Grape_Chardonnamy(Vitis viniferassp. Vinifera)	NA	V. vinifera ssp. Vinifera	4e-06	4e-06	0.033825	0.966167	0.966167	4	2.98e-24	10266.4	2150000000	1.15e+81	3
SRR5627798	SRP108271	GamayNoir	Grape_Gamay Noir(Vitis viniferassp. Vinifera)	Gamay Noir	V. vinifera ssp. Vinifera	4e-06	4e-06	4e-06	0.999988	0.999988	4	2.54e-22	10266.4	2150000000	1.2e-77	3
SRR5627800	SRP108271	Aramon	Grape_Aramon(Vitis viniferassp. Vinifera)	Aramon	V. vinifera ssp. Vinifera	4e-06	4e-06	0.117226	0.882766	0.882766	mixed	1.26e-24	0.214286	2150000000	5.22e-74	3
SRR5627793	SRP108271	Semillon	Grape_Semillion(Vitis vinifera ssp. Vinifera)	Grape_Semillion(Vitis vinifera ssp. Vinifera)	V. vinifera ssp. Vinifera	4e-06	4e-06	4e-06	0.999988	0.999988	4	1.26e-24	0.214286	2150000000	2.94e+77	3
SRR5627796	SRP108271	Grape_Primitivo(Vitisviniferassp.Vinifera)	Grape_Primitivo(Vitis viniferassp. Vinifera)	Grape_Primitivo(Vitis viniferassp. Vinifera)	V. vinifera ssp. Vinifera	4e-06	4e-06	4e-06	0.999988	0.999988	4	1.26e-24	0.214286	2150000000	1.27e+78	3
SRR5627786	SRP108271		Wild grape_Turkmenistan2(Vitis vinifera ssp. sylvestris)	Wild grape_Turkmenistan2(Vitis vinifera ssp. sylvestris)	V. vinifera ssp. sylvestris	4e-06	4e-06	0.396609	0.603383	0.603383	mixed	2.87e+30	10266.4	2150000000	1.88e+81	1
SRR5627789	SRP108271	Wildgrape_Georgia(	Wild grape_Georgia(Vitis vinifera ssp. sylvestris)	NA	V. vinifera ssp. sylvestris	4e-06	4e-06	0.584683	0.415309	0.584683	mixed	2.54e-22	0.214286	7.08e-205	2.84e-77	5
SRR5627784	SRP108271	Wildgrape_Armenia(Vitisviniferassp.sylvestris)	Wild grape_Armenia(Vitis vinifera ssp. sylvestris)	NA	V. vinifera ssp. sylvestris	4e-06	4e-06	0.54663	0.453362	0.54663	mixed	3.97e-23	NA	2.67e-199	9.47e-75	5
SRR5627783	SRP108271	Turkmenistan	Wild grape_Turkmenistan1(Vitis vinifera ssp. sylvestris)	Wild grape_Turkmenistan1(Vitis vinifera ssp. sylvestris)	V. vinifera ssp. sylvestris	4e-06	0.400577	0.267504	0.331915	0.400577	mixed	1.26e-24	0.214286	2150000000	7.94e+80	3
SRR5712111	SRP109646	KishmishVatkanam	Kishmish Vatkanam	Kishmish Vatkanam	hybrid	4e-06	4e-06	0.038437	0.961555	0.961555	4	9.44e-26	0.214286	2150000000	4.46e+73	3
SRR5803836	SRP111078	Cannonamu	Cannonamu	NA	V. vinifera ssp. Vinifera	4e-06	4e-06	0.074204	0.925787	0.925787	4	2.98e-24	5842.13	2150000000	1.06e-68	3
SRR5803837	SRP111078	BovaleSardo	Bovale Sardo	NA	V. vinifera ssp. Vinifera	4e-06	4e-06	0.081155	0.918837	0.918837	4	7.07e-24	0.214286	2150000000	5.24e+46	3
SRR5803838	SRP111078	Vermentino	Vermentino	NA	V. vinifera ssp. Vinifera	4e-06	4e-06	0.136647	0.863345	0.863345	mixed	9.44e-26	1473.4	2150000000	1.55e+70	3
SRR5891660	SRP114740	97-4-1	TA-53	97-4-1	V. vinifera	4e-06	4e-06	4e-06	0.999988	0.999988	4	2.98e-24	0.214286	2150000000	1.54e+179	3
SRR5891973	SRP114740	97-4-52	TA-109	97-4-52	V. vinifera	4e-06	4e-06	4e-06	0.999988	0.999988	4	1.09e-22	0.214286	2150000000	7.7e+164	3
SRR5891972	SRP114740	97-4-52	TA-201	97-4-52	V. vinifera	4e-06	4e-06	4e-06	0.999988	0.999988	4	1.26e-24	0.214286	2150000000	1.03e+180	3
SRR5891970	SRP114740	97-4-52(4N)	TA-110	97-4-52 (4N)	V. vinifera	4e-06	4e-06	4e-06	0.999988	0.999988	4	2.98e-24	0.214286	2150000000	1.76e+178	3
SRR5891656	SRP114740	97-4-10	TA-307	97-4-10	V. vinifera	4e-06	4e-06	4e-06	0.999988	0.999988	4	2.98e-24	0.214286	2150000000	5.97e+177	3
SRR5891689	SRP114740	Jingzaojing	TA-122	Jingzaojing	V. vinifera	4e-06	4e-06	4e-06	0.999988	0.999988	4	2.54e-22	0.214286	2150000000	1.62e+164	3
SRR5891999	SRP114740	97-4-29	TA-51	97-4-29	V. vinifera	4e-06	4e-06	4e-06	0.999988	0.999988	4	1.26e-24	0.214286	2150000000	1.37e+178	3
SRR5892003	SRP114740	97-4-17	TA-199	97-4-17	V. vinifera	4e-06	4e-06	4e-06	0.999988	0.999988	4	1.43e-19	0.214286	2150000000	1.37e+178	3
SRR5891967	SRP114740	97-4-42	TA-407	97-4-42	V. vinifera	4e-06	4e-06	4e-06	0.999988	0.999988	4	1.26e-24	0.214286	2150000000	1.28e+170	3
SRR5892001	SRP114740	97-4-21	TA-200	97-4-21	V. vinifera	4e-06	4e-06	4e-06	0.999988	0.999988	4	1.26e-24	0.214286	2150000000	8.95e+163	3
SRR5892000	SRP114740	97-4-19	TA-55	97-4-19	V. vinifera	4e-06	4e-06	4e-06	0.999988	0.999988	4	1.26e-24	0.214286	2150000000	8e+181	3
SRR5891657	SRP114740	97-4-9	TA-54	97-4-9	V. vinifera	4e-06	4e-06	4e-06	0.999988	0.999988	4	1.09e-22	0.214286	2150000000	2.03e+177	3
SRR5891996	SRP114740	97-4-30	TA-50	97-4-30	V. vinifera	4e-06	4e-06	4e-06	0.999988	0.999988	4	1.26e-24	0.214286	2150000000	1.92e+172	3
SRR5891998	SRP114740	97-4-25	TA-52	97-4-25	V. vinifera	4e-06	4e-06	4e-06	0.999988	0.999988	4	2.54e-22	0.214286	2150000000	4.32e+173	3
SRR5892036	SRP114740	Jingxiu	TA-120	Jingxiu	V. vinifera	4e-06	4e-06	4e-06	0.999988	0.999988	4	2.98e-24	0.214286	2150000000	2.19e+145	3
SRR5891966	SRP114740	97-4-40	TA-49	97-4-40	V. vinifera	0.00959	4e-06	4e-06	0.990402	0.990402	4	1.26e-24	0.214286	2150000000	2.37e+165	3
SRR5892002	SRP114740	97-4-13	TA-403	97-4-13	V. vinifera	4e-06	4e-06	4e-06	0.999988	0.999988	4	2.98e-24	0.214286	2150000000	1.33e+172	3
SRR5891627	SRP114740	Catawba(4N)	TA-364	Catawba (4N)	V. vinifera _V.labrusca	4e-06	4e-06	4e-06	0.999988	0.999988	4	7.07e-24	0.214286	2150000000	7.16e+159	3
SRR5891741	SRP114740	81-3-85	TA-102	81-3-85	V. vinifera	4e-06	4e-06	4e-06	0.999988	0.999988	4	5.31e-25	0.214286	2150000000	2.7e+170	3
SRR5891740	SRP114740	60-34	TA-101	60-34	V. vinifera	4e-06	4e-06	4e-06	0.999988	0.999988	4	1.09e-22	0.214286	2150000000	3e+67	3
SRR5892027	SRP114740	Jingdajing	TA-12	Jingdajing	V. vinifera	4e-06	0.007584	0.002954	0.989457	0.989457	4	1.09e-22	0.214286	2150000000	9.36e+65	3
SRR5892032	SRP114740	Jingfeng	TA-89	Jingfeng	V. vinifera	4e-06	4e-06	4e-06	0.999988	0.999988	4	1.26e-24	0.214286	2150000000	5.41e+171	3
SRR5891848	SRP114740	Jingzijing	TA-11	Jingzijing	V. vinifera	4e-06	4e-06	4e-06	0.999988	0.999988	4	2.54e-22	0.5	2150000000	3.04e+156	3
SRR5892033	SRP114740	Jingkejing	TA-261	Jingkejing	V. vinifera	4e-06	4e-06	4e-06	0.999987	0.999987	4	1.26e-24	0.214286	2150000000	5.89e+51	3
SRR5891661	SRP114740	97-3-16	TA-360	97-3-16	V. vinifera	4e-06	4e-06	4e-06	0.999988	0.999988	4	1.26e-24	0.214286	2150000000	1.06e+178	3
SRR5891908	SRP114740	Jingyan(4N)	TA-175	Jingyan (4N)	V. vinifera	4e-06	4e-06	4e-06	0.999988	0.999988	4	1.26e-24	0.214286	2150000000	2.35e+167	3
SRR5891687	SRP114740	Jingyan	TA-174	Jingyan	V. vinifera	4e-06	4e-06	4e-06	0.999988	0.999988	4	2.98e-24	0.214286	2150000000	1.49e+155	3
SRR5891845	SRP114740	97-3-34	TA-31	97-3-34	V. vinifera	4e-06	4e-06	4e-06	0.999988	0.999988	4	1.26e-24	0.214286	2150000000	5.2e+178	3
SRR5891839	SRP114740	97-3-67	TA-56	97-3-67	V. vinifera	4e-06	4e-06	4e-06	0.999988	0.999988	4	1.26e-24	0.214286	2150000000	8.57e+174	3
SRR5891843	SRP114740	97-3-38	TA-361	97-3-38	V. vinifera	4e-06	4e-06	4e-06	0.999988	0.999988	4	2.98e-24	0.214286	2150000000	1.84e+176	3
SRR5891840	SRP114740	97-3-60	TA-33	97-3-60	V. vinifera	4e-06	4e-06	4e-06	0.999988	0.999988	4	1.26e-24	0.214286	2150000000	1.94e+177	3
SRR5891658	SRP114740	97-3-13	TA-34	97-3-13	V. vinifera	4e-06	4e-06	4e-06	0.999988	0.999988	4	1.26e-24	0.214286	2150000000	3.79e+176	3
SRR5892026	SRP114740	Jingcui	TA-123	Jingcui	V. vinifera	4e-06	4e-06	4e-06	0.999988	0.999988	4	2.54e-22	0.214286	2150000000	2.81e+172	3
SRR5891846	SRP114740	97-3-32	TA-35	97-3-32	V. vinifera	4e-06	4e-06	4e-06	0.999988	0.999988	4	2.98e-24	0.214286	2150000000	3.89e+178	3
SRR5891751	SRP114740	Naganopapuru	TA-396	Naganopapuru	V. vinifera _ V. labrusca	4e-06	4e-06	4e-06	0.999988	0.999988	4	2.98e-24	0.214286	2150000000	4.24e+170	3
SRR5891838	SRP114740	97-3-78	TA-57	97-3-78	V. vinifera	4e-06	4e-06	4e-06	0.999988	0.999988	4	1.26e-24	0.214286	2150000000	1.18e+146	3
SRR5891841	SRP114740	97-3-57	TA-37	97-3-57	V. vinifera	4e-06	4e-06	4e-06	0.999988	0.999988	4	1.26e-24	0.214286	2150000000	7.16e+178	3
SRR5891842	SRP114740	97-3-45	TA-32	97-3-45	V. vinifera	4e-06	4e-06	4e-06	0.999988	0.999988	4	1.1e-20	0.214286	2150000000	5.19e+174	3
SRR5891844	SRP114740	97-3-37	TA-36	97-3-37	V. vinifera	4e-06	4e-06	4e-06	0.999988	0.999988	4	1.09e-22	0.214286	2150000000	2.28e+178	3
SRR5892030	SRP114740	Jingmi	TA-121	Jingmi	V. vinifera	4e-06	4e-06	4e-06	0.999988	0.999988	4	7.07e-24	0.214286	2150000000	1.51e+156	3
SRR5891694	SRP114740	Zaomanao	TA-86	Zaomanao	V. vinifera	4e-06	4e-06	0.000227	0.999765	0.999765	4	1.26e-24	0.214286	2150000000	6.13e+159	3
SRR5891729	SRP114740	Aishenmeigui	TA-394	Aishenmeigui	V. vinifera	4e-06	4e-06	0.005124	0.994868	0.994868	4	1.26e-24	0.214286	2150000000	4.2e+171	3
SRR5891733	SRP114740	13058	TA-212	13058	V. vinifera	4e-06	4e-06	4e-06	0.999988	0.999988	4	1.26e-24	0.214286	2150000000	9.88e+60	3
SRR5892067	SRP114740	10-1-104	TA-204	10-1-104	V. vinifera	4e-06	4e-06	4e-06	0.999988	0.999988	4	2.98e-24	0.214286	2150000000	1.26e+70	3
SRR5891738	SRP114740	30225	TA-207	30225	V. vinifera	4e-06	4e-06	4e-06	0.999988	0.999988	4	1.26e-24	0.214286	2150000000	1.27e+71	3
SRR5891692	SRP114740	Xiangfei	TA-96	Xiangfei	V. vinifera	4e-06	4e-06	0.000205	0.999787	0.999787	4	1.26e-24	0.214286	2150000000	2.04e+74	3
SRR5891737	SRP114740	26207	TA-208	26207	V. vinifera	4e-06	4e-06	4e-06	0.999988	0.999988	4	1.09e-22	0.214286	1.69e-169	6.28e-65	5
SRR5891734	SRP114740	17807	TA-211	17807	V. vinifera	4e-06	4e-06	4e-06	0.999988	0.999988	4	1.26e-24	0.214286	1.84e-200	5.09e-72	5
SRR5892063	SRP114740	22920	TA-209	22920	V. vinifera	4e-06	4e-06	4e-06	0.999988	0.999988	4	1.26e-24	0.214286	1.6e-190	7.31e-76	5
SRR5891739	SRP114740	33512	TA-206	33512	V. vinifera	4e-06	4e-06	4e-06	0.999988	0.999988	4	2.54e-22	0.214286	3.34e-122	3.68e-69	5
SRR5892068	SRP114740	10-1-100	TA-205	10-1-100	V. vinifera	4e-06	4e-06	4e-06	0.999988	0.999988	4	2.54e-22	0.214286	2150000000	1.82e+75	3
SRR5891754	SRP114740	10-1-108	TA-203	10-1-108	V. vinifera	4e-06	4e-06	4e-06	0.999988	0.999988	4	2.98e-24	0.214286	2150000000	9.78e+163	3
SRR5891735	SRP114740	22555	TA-210	22555	V. vinifera	4e-06	4e-06	4e-06	0.999988	0.999988	4	1.1e-20	0.214286	2150000000	3.13e+76	3
SRR5891753	SRP114740	10-1-110	TA-202	10-1-110	V. vinifera	4e-06	4e-06	4e-06	0.999988	0.999988	4	1.1e-20	0.214286	4.39e-173	1.87e-69	5
SRR5891983	SRP114740	Benibarado	TA-177	Benibarado	V. vinifera	4e-06	4e-06	4e-06	0.999988	0.999988	4	1.26e-24	0.214286	2150000000	3.69e+74	3
SRR5891640	SRP114740	Benibarao	TA-252	Benibarao	V. vinifera ssp. Vinifera	4e-06	4e-06	4e-06	0.999988	0.999988	4	1.26e-24	0.214286	2150000000	5.7e+81	3
SRR5891964	SRP114740	Ballade	TA-399	Ballade	V. vinifera	4e-06	4e-06	4e-06	0.999988	0.999988	4	1.09e-22	0.214286	3.11e-187	4.24e-80	5
SRR5891836	SRP114740	Zhengzhouzaohong	TA-22	Zhengzhouzaohong	V. vinifera	4e-06	4e-06	4e-06	0.999988	0.999988	4	1.26e-24	0.214286	2150000000	4.62e+151	3
SRR5891906	SRP114740	Meiguizi	TA-130	Meiguizi	V. vinifera	4e-06	0.00542	4e-06	0.994572	0.994572	4	2.98e-24	0.214286	2150000000	2.13e+146	3
SRR5891682	SRP114740	Zana	TA-25	Zana	V. vinifera	4e-06	4e-06	5e-06	0.999987	0.999987	4	1.26e-24	0.214286	2150000000	5.55e+165	3
SRR5891824	SRP114740	FenghuangNO.51	TA-21	Fenghuang NO.51	V. vinifera	4e-06	4e-06	4e-06	0.999988	0.999988	4	2.54e-22	0.214286	2150000000	9.08e+70	3
SRR5891686	SRP114740	Jingyu	TA-176	Jingyu	V. vinifera	4e-06	4e-06	4e-06	0.999988	0.999988	4	1.09e-22	0.214286	2150000000	3.29e+58	3
SRR5891993	SRP114740	QueenofVineyard	TA-264	Queen of Vineyard	V. vinifera	4e-06	4e-06	4e-06	0.999988	0.999988	4	1.26e-24	0.214286	2150000000	2.4e+163	3
SRR5892057	SRP114740	Bolgar	TA-337	Bolgar	V. vinifera	4e-06	4e-06	4e-06	0.999988	0.999988	4	2.98e-24	0.214286	2150000000	6.18e+80	3
SRR5892009	SRP114740	Rosaki	TA-91	Rosaki	V. vinifera	4e-06	4e-06	4e-06	0.999988	0.999988	4	2.98e-24	0.214286	2150000000	2.76e+69	3
SRR5891829	SRP114740	Victoria	TA-231	Victoria	V. vinifera	4e-06	4e-06	4e-06	0.999988	0.999988	4	1.26e-24	0.214286	2150000000	2.03e+177	3
SRR5891897	SRP114740	ChasselasBlanc2	TA-367	Chasselas Blanc2	V. vinifera	4e-06	4e-06	0.007923	0.992069	0.992069	4	2.98e-24	0.214286	2150000000	5.33e+67	3
SRR5891834	SRP114740	Augusta	TA-24	Augusta	V. vinifera	4e-06	4e-06	0.02677	0.973222	0.973222	4	2.98e-24	0.214286	2150000000	9.26e+58	3
SRR5891803	SRP114740	Hanpin21	TA-181	Hanpin21	V. vinifera	4e-06	4e-06	4e-06	0.999988	0.999988	4	1.26e-24	0.214286	2150000000	2.98e+173	3
SRR5892050	SRP114740	ChasselasBlanc	TA-180	Chasselas Blanc	V. vinifera	4e-06	4e-06	4e-06	0.999987	0.999987	4	2.54e-22	0.5	2150000000	1.21e+164	3
SRR5891900	SRP114740	Panonia	TA-266	Panonia	V. vinifera	4e-06	4e-06	4e-06	0.999987	0.999987	4	7.07e-24	0.5	2150000000	6.51e+168	3
SRR5891642	SRP114740	BlackBaladi	TA-93	Black Baladi	V. vinifera ssp. Vinifera	4e-06	4e-06	4e-06	0.999988	0.999988	4	2.98e-24	0.214286	2150000000	2.22e+65	3
SRR5891641	SRP114740	Blackballade(4N)	TA-28	Black ballade (4N)	V. vinifera ssp. Vinifera	4e-06	4e-06	4e-06	0.999988	0.999988	4	1.26e-24	0.214286	2150000000	6.36e+61	3
SRR5891696	SRP114740	RedAlissa	TA-80	Red Alissa	V. vinifera	4e-06	4e-06	4e-06	0.999988	0.999988	4	1.09e-22	0.214286	2150000000	9.68e+167	3
SRR5891597	SRP114740	RubyOhkubo	TA-298	Ruby Ohkubo	V. vinifera ssp. Vinifera	4e-06	4e-06	4e-06	0.999988	0.999988	4	5.31e-25	0.214286	2150000000	2.03e+177	3
SRR5891985	SRP114740	MuscatofAlexandria	TA-170	Muscat of Alexandria	V. vinifera	4e-06	4e-06	4e-06	0.999988	0.999988	4	2.98e-24	0.214286	2150000000	6.58e+64	3
SRR5891991	SRP114740	FlameMuscat	TA-260	Flame Muscat	V. vinifera	4e-06	4e-06	4e-06	0.999988	0.999988	4	2.98e-24	0.214286	2150000000	3.48e+74	3
SRR5891743	SRP114740	Minikaiji	TA-8	Minikaiji	V. vinifera	4e-06	0.009207	4e-06	0.990785	0.990785	4	1.26e-24	0.214286	2150000000	7.84e+52	3
SRR5891690	SRP114740	Manai	TA-335	Manai	V. vinifera	4e-06	4e-06	4e-06	0.999988	0.999988	4	1.26e-24	0.214286	2150000000	2.18e+72	3
SRR5891833	SRP114740	Zimeigui	TA-65	Zimeigui	V. vinifera	4e-06	0.021233	4e-06	0.978759	0.978759	4	1.38e-21	0.5	2150000000	1.96e+39	3
SRR5891968	SRP114740	97-3-81	TA-58	97-3-81	V. vinifera	4e-06	4e-06	4e-06	0.999988	0.999988	4	1.26e-24	0.214286	2150000000	1.56e+74	3
SRR5891884	SRP114740	RieslingItalian	TA-173	Riesling Italian	V. vinifera	4e-06	4e-06	4e-06	0.999988	0.999988	4	2.98e-24	0.214286	2150000000	4.2e+171	3
SRR5891990	SRP114740	MuscatBlancaPetitsGrains	TA-256	Muscat Blanc a Petits Grains	V. vinifera	4e-06	4e-06	4e-06	0.999988	0.999988	4	1.26e-24	0.214286	2150000000	7.07e+66	3
SRR5891771	SRP114740	Zexiang	TA-18	Zexiang	V. vinifera	0.030696	4e-06	0.009777	0.959522	0.959522	4	1.09e-22	0.214286	2150000000	1.15e+161	3
SRR5891769	SRP114740	ChasselasRose	TA-292	Chasselas Rose	V. vinifera	4e-06	4e-06	0.00089	0.999103	0.999103	4	1.26e-24	0.214286	2150000000	1.67e+75	3
SRR5891787	SRP114740	MuscatHamburg	TA-262	Muscat Hamburg	V. vinifera	4e-06	4e-06	4e-06	0.999987	0.999987	4	5.94e-22	0.5	2150000000	2.92e+165	3
SRR5891639	SRP114740	Bimeijia	TA-263	Bimeijia	V. vinifera ssp. Vinifera	4e-06	4e-06	4e-06	0.999987	0.999987	4	2.98e-24	0.214286	2150000000	8.24e+162	3
SRR5891823	SRP114740	Guibao	TA-259	Guibao	V. vinifera	4e-06	4e-06	0.047717	0.952275	0.952275	4	1.26e-24	0.214286	2150000000	5.25e+76	3
SRR5891885	SRP114740	RibierNoir	TA-97	Ribier Noir	V. vinifera	4e-06	4e-06	0.023356	0.976636	0.976636	4	1.26e-24	0.214286	2150000000	1.47e+173	3
SRR5891962	SRP114740	unknown5891962	TA-98	NA	V. vinifera	4e-06	4e-06	0.023775	0.976217	0.976217	4	2.98e-24	0.214286	2150000000	1.65e+174	3
SRR5891898	SRP114740	UvaSacra	TA-281	Uva Sacra	V. vinifera	4e-06	4e-06	0.021131	0.978861	0.978861	4	1.26e-24	0.214286	2150000000	2.97e+162	3
SRR5891634	SRP114740	Exotic	TA-289	Exotic	V. vinifera ssp. Vinifera	4e-06	4e-06	0.017859	0.982133	0.982133	4	2.54e-22	0.214286	2150000000	2.23e+152	3
SRR5891831	SRP114740	Otilia	TA-230	Otilia	V. vinifera	4e-06	4e-06	4e-06	0.999988	0.999988	4	7.07e-24	0.214286	2150000000	3.77e+61	3
SRR5891726	SRP114740	MisketDunavski	TA-290	Misket Dunavski	V. vinifera	4e-06	4e-06	0.017806	0.982186	0.982186	4	1.26e-24	0.214286	2150000000	7.85e+75	3
SRR5892054	SRP114740	Topaz	TA-287	Topaz	V. vinifera	4e-06	4e-06	4e-06	0.999988	0.999988	4	2.54e-22	0.214286	2150000000	1.25e+72	3
SRR5891847	SRP114740	96-5	TA-237	96-5	V. vinifera	4e-06	4e-06	4e-06	0.999988	0.999988	4	2.98e-24	0.214286	2150000000	6.6e+63	3
SRR5891784	SRP114740	BlackRose	TA-129	Black Rose	V. vinifera	4e-06	4e-06	4e-06	0.999988	0.999988	4	1.09e-22	0.214286	2150000000	2.25e+67	3
SRR5891969	SRP114740	97-4	TA-296	97-4	V. vinifera	4e-06	4e-06	4e-06	0.999988	0.999988	4	1.09e-22	0.214286	2150000000	9.08e+70	3
SRR5891958	SRP114740	Yaniu	TA-100	Yaniu	V. vinifera	4e-06	4e-06	4e-06	0.999988	0.999988	4	2.54e-22	0.214286	2150000000	8.5e+82	3
SRR5891979	SRP114740	Italia	TA-178	Italia	V. vinifera	4e-06	4e-06	4e-06	0.999988	0.999988	4	1.26e-24	0.214286	2150000000	1.63e+71	3
SRR5891850	SRP114740	HiroHamburg	TA-297	Hiro Hamburg	V. vinifera	4e-06	4e-06	4e-06	0.999988	0.999988	4	2.98e-24	0.214286	2150000000	7.85e+75	3
SRR5891615	SRP114740	RubyOkuyama	TA-179	Ruby Okuyama	V. vinifera ssp. Vinifera	4e-06	4e-06	4e-06	0.999988	0.999988	4	2.54e-22	0.214286	2150000000	5.7e+37	3
SRR5891756	SRP114740	RosarioRosso	TA-94	Rosario Rosso	V. vinifera	4e-06	4e-06	4e-06	0.999988	0.999988	4	1.26e-24	0.214286	2150000000	5.07e+62	3
SRR5891746	SRP114740	RedCocoon	TA-87	Red Cocoon	V. vinifera	4e-06	4e-06	0.02885	0.971142	0.971142	4	2.98e-24	0.214286	2150000000	2.31e+169	3
SRR5891599	SRP114740	96-2	TA-246	96-2	V. vinifera ssp. Vinifera	4e-06	4e-06	0.044273	0.955719	0.955719	4	1.26e-24	0.214286	2150000000	3.2e+174	3
SRR5891749	SRP114740	Unicorn	TA-27	Unicorn	V. vinifera	4e-06	4e-06	4e-06	0.999988	0.999988	4	2.98e-24	0.214286	2150000000	1.23e+168	3
SRR5892011	SRP114740	Sanidoruchu	TA-67	Sanidoruchu	V. vinifera	4e-06	0.041612	7e-06	0.958377	0.958377	4	2.54e-22	0.214286	2.32e-90	7.86e-63	5
SRR5891747	SRP114740	OrientalStar	TA-245	Oriental Star	V. vinifera	4e-06	0.15865	4e-06	0.841342	0.841342	mixed	1.26e-24	0.214286	2150000000	1.58e+83	3
SRR5892070	SRP114740	Yuelianhua	TA-88	Yuelianhua	V. vinifera	4e-06	4e-06	4e-06	0.999987	0.999987	4	2.98e-24	0.214286	2150000000	1.77e+169	3
SRR5891933	SRP114740	Neomat	TA-99	Neomat	V. vinifera	0.018277	4e-06	4e-06	0.981715	0.981715	4	1.26e-24	0.214286	2150000000	7.7e+164	3
SRR5891856	SRP114740	Pirato	TA-113	Pirato	V. vinifera	4e-06	4e-06	4e-06	0.999988	0.999988	4	2.98e-24	0.214286	2150000000	6.45e+58	3
SRR5892006	SRP114740	ShoheiRed	TA-64	Shohei Red	V. vinifera	0.009989	4e-06	4e-06	0.990003	0.990003	4	4.8e-21	0.214286	2150000000	2.33e+78	3
SRR5891971	SRP114740	Alissa	TA-111	Alissa	V. vinifera	4e-06	4e-06	4e-06	0.999988	0.999988	4	1.26e-24	0.214286	2150000000	1.68e+71	3
SRR5891896	SRP114740	Rizamat	TA-272	Rizamat	V. vinifera	4e-06	4e-06	0.001977	0.998014	0.998014	4	2.98e-24	0.214286	2150000000	1.53e+41	3
SRR5892038	SRP114740	Tianshanputao	TA-30	Tianshanputao	V. vinifera	4e-06	4e-06	4e-06	0.999988	0.999988	4	2.98e-24	0.214286	2150000000	5.99e+158	3
SRR5891604	SRP114740	RoseCiotat	TA-303	Rose Ciotat	V. vinifera ssp. Vinifera	4e-06	4e-06	0.071855	0.928137	0.928137	4	1.26e-24	0.214286	2150000000	1.68e+69	3
SRR5891982	SRP114740	Benibato	TA-108	Benibato	V. vinifera	0.054867	4e-06	0.028215	0.916915	0.916915	4	2.54e-22	0.214286	2150000000	2.35e+164	3
SRR5892062	SRP114740	RieslingForte	TA-283	Riesling Forte	V. vinifera	0.020369	4e-06	4e-06	0.979623	0.979623	4	2.98e-24	0.214286	2150000000	4.2e+158	3
SRR5891742	SRP114740	NeoMuscat	TA-84	Neo Muscat	V. vinifera	0.132049	4e-06	0.003976	0.86397	0.86397	mixed	2.98e-24	0.214286	2150000000	3.81e+73	3
SRR5891655	SRP114740	Pin10-3	TA-279	Pin10-3	V. vinifera	0.017459	4e-06	0.019052	0.963486	0.963486	4	2.98e-24	0.214286	2150000000	7.13e+78	3
SRR5891955	SRP114740	Yunikonkaiji	TA-117	Yunikonkaiji	V. vinifera	0.020134	4e-06	4e-06	0.979858	0.979858	4	1.09e-22	0.214286	2150000000	1.01e+170	3
SRR5891697	SRP114740	PrecociousNeo-trout	TA-250	Precocious Neo-trout	V. vinifera	0.053621	4e-06	4e-06	0.94637	0.94637	4	7.07e-24	0.214286	2150000000	3.91e+60	3
SRR5891745	SRP114740	Reddoneheresukoru	TA-229	Reddoneheresukoru	V. vinifera	0.008789	4e-06	0.033183	0.958024	0.958024	4	9.59e+22	3253.44	2150000000	1.15e+72	1
SRR5891894	SRP114740	IzuNishiki(4N)	TA-392	Izu Nishiki (4N)	V. vinifera _ V. labrusca	4e-06	4e-06	4e-06	0.999988	0.999988	4	2.98e-24	0.214286	2150000000	1.92e+74	3
SRR5891788	SRP114740	ThompsonSeedless	TA-103	Thompson Seedless	V. vinifera	4e-06	4e-06	4e-06	0.999988	0.999988	4	1.26e-24	0.214286	2150000000	1.68e+67	3
SRR5891736	SRP114740	RhodoBerry(4N)	TA-370	Rhodo Berry (4N)	V. vinifera _ V. labrusca	4e-06	0.096741	4e-06	0.903251	0.903251	4	1.67e-23	0.214286	2150000000	1.16e+63	3
SRR5891786	SRP114740	BeautySeedless	TA-14	Beauty Seedless	V. vinifera	4e-06	4e-06	4e-06	0.999988	0.999988	4	4.8e-21	0.214286	2150000000	4.83e+74	3
SRR5891603	SRP114740	Misiheyi	TA-278	Misiheyi	V. vinifera ssp. Vinifera	4e-06	4e-06	0.048496	0.951496	0.951496	4	1.67e-23	0.5	5.12e-203	2.1e-72	5
SRR5891636	SRP114740	Cannero	TA-16	Cannero	V. vinifera ssp. Vinifera	4e-06	4e-06	4e-06	0.999988	0.999988	4	1.26e-24	0.214286	2150000000	3.61e+62	3
SRR5891853	SRP114740	HighBailey	TA-282	High Bailey	V. vinifera	0.052312	4e-06	0.000384	0.947299	0.947299	4	5.31e-25	0.214286	2150000000	4.39e+19	3
SRR5891895	SRP114740	Pobeda	TA-92	Pobeda	V. vinifera	4e-06	4e-06	4e-06	0.999988	0.999988	4	1.26e-24	0.214286	2150000000	3.93e+109	3
SRR5891956	SRP114740	WuhebaijixinSeedless	TA-382	Wuhebaijixin Seedless	V. vinifera	4e-06	4e-06	4e-06	0.999988	0.999988	4	2.54e-22	0.214286	2150000000	1.42e+52	3
SRR5891628	SRP114740	CentennialSeedless	TA-286	Centennial Seedless	V. vinifera ssp. Vinifera	4e-06	4e-06	4e-06	0.999988	0.999988	4	2.54e-22	0.214286	2150000000	2.86e+72	3
SRR5891632	SRP114740	DawnSeedless	TA-26	Dawn Seedless	V. vinifera ssp. Vinifera	4e-06	4e-06	4e-06	0.999988	0.999988	4	2.98e-24	0.214286	2150000000	1.47e+74	3
SRR5891785	SRP114740	BlackMonukka	TA-332	Black Monukka	V. vinifera	4e-06	4e-06	0.085374	0.914617	0.914617	4	1.26e-24	0.214286	2150000000	3.77e+72	3
SRR5891752	SRP114740	SuperHamburg	TA-274	Super Hamburg	V. vinifera _V. labrusca	4e-06	4e-06	0.078616	0.921376	0.921376	4	1.26e-24	0.5	2150000000	3.25e+79	3
SRR5891625	SRP114740	Flame5891625	TA-119	Flame Seedless	V. vinifera ssp. Vinifera	4e-06	4e-06	4e-06	0.999988	0.999988	4	2.98e-24	0.214286	2150000000	6.6e+75	3
SRR5892031	SRP114740	Jingxiangyu	TA-172	Jingxiangyu	V. vinifera	4e-06	4e-06	4e-06	0.999987	0.999987	4	2.98e-24	0.214286	2150000000	1.65e+69	3
SRR5892047	SRP114740	RubySeedless	TA-17	Ruby Seedless	V. vinifera	4e-06	4e-06	4e-06	0.999988	0.999988	4	1.26e-24	0.214286	2150000000	2.98e+66	3
SRR5891782	SRP114740	BlushSeedless	TA-15	Blush Seedless	V. vinifera	4e-06	4e-06	4e-06	0.999988	0.999988	4	1.26e-24	0.214286	2150000000	1.69e+68	3
SRR5891633	SRP114740	Emperor	TA-293	Emperor	V. vinifera ssp. Vinifera	4e-06	4e-06	4e-06	0.999987	0.999987	4	2.98e-24	0.5	2150000000	5.83e+52	3
SRR5891630	SRP114740	CrimsonSeedless	TA-116	Crimson Seedless	V. vinifera ssp. Vinifera	4e-06	4e-06	4e-06	0.999988	0.999988	4	1.26e-24	0.214286	2150000000	4.39e+77	3
SRR5892045	SRP114740	RedGlobe	TA-23	Red Globe	V. vinifera	4e-06	4e-06	0.002471	0.997521	0.997521	4	1.09e-22	0.214286	2150000000	5.29e+67	3
SRR5891629	SRP114740	ChristmasRose	TA-10	Christmas Rose	V. vinifera ssp. Vinifera	4e-06	4e-06	4e-06	0.999988	0.999988	4	1.09e-22	0.214286	2150000000	4.57e+52	3
SRR5891835	SRP114740	Zhengjia	TA-104	Zhengjia	V. vinifera	4e-06	4e-06	4e-06	0.999988	0.999988	4	2.98e-24	0.214286	2150000000	1.98e+165	3
SRR5892046	SRP114740	Sugraone	TA-277	Sugraone	V. vinifera	5e-06	4e-06	5e-06	0.999986	0.999986	4	1.67e-23	0.214286	2150000000	5.35e+138	3
SRR5892007	SRP114740	Sugraone(4N)	TA-62	Sugraone (4N)	V. vinifera	0.07857	4e-06	4e-06	0.921422	0.921422	4	3.26e-18	0.214286	2150000000	1.29e+111	3
SRR5891681	SRP114740	KhoussaineKalimBarmak	TA-294	Khoussaine Kalim Barmak	V. vinifera	4e-06	4e-06	0.008481	0.991511	0.991511	4	1.09e-22	0.214286	2150000000	1.27e+69	3
SRR5891954	SRP114740	Zaoyu	TA-61	Zaoyu	V. vinifera	0.009648	0.005758	0.002761	0.981833	0.981833	4	2.98e-24	0.214286	2150000000	3.81e+73	3
SRR5891905	SRP114740	Meisibisan	TA-82	Meisibisan	V. vinifera	4e-06	4e-06	0.082429	0.917563	0.917563	4	1.26e-24	0.214286	2150000000	7.94e+80	3
SRR5891821	SRP114740	Heikalasi	TA-339	Heikalasi	V. vinifera	4e-06	4e-06	0.041214	0.958778	0.958778	4	1.26e-24	0.214286	6.56e-181	1.72e-75	5
SRR5891722	SRP114740	Baiburuike	TA-416	Baiburuike	V. vinifera	4e-06	4e-06	0.054804	0.945188	0.945188	4	1.26e-24	0.214286	2150000000	1.26e+67	3
SRR5891688	SRP114740	Myxyaohu	TA-83	Myxyaohu	V. vinifera	4e-06	4e-06	0.124248	0.875744	0.875744	mixed	1.26e-24	0.214286	2150000000	1.82e+84	3
SRR5891978	SRP114740	Pizzutello	TA-268	Pizzutello	V. vinifera	4e-06	4e-06	0.048852	0.95114	0.95114	4	2.98e-24	0.214286	2150000000	1.52e+175	3
SRR5891976	SRP114740	BeniPizzutello	TA-107	Beni Pizzutello	V. vinifera	4e-06	4e-06	0.05209	0.947901	0.947901	4	2.98e-24	0.214286	2150000000	2.27e+171	3
SRR5891965	SRP114740	Banana	TA-115	Banana	V. vinifera	4e-06	4e-06	0.128215	0.871777	0.871777	mixed	2.98e-24	0.214286	2150000000	9.29e+66	3
SRR5891744	SRP114740	ManicureFinger	TA-106	Manicure Finger	V. vinifera	4e-06	0.003071	0.04048	0.956445	0.956445	4	1.26e-24	0.214286	2150000000	1.65e+174	3
SRR5891832	SRP114740	Tamina	TA-9	Tamina	V. vinifera	4e-06	4e-06	0.040119	0.959872	0.959872	4	1.26e-24	0.214286	2150000000	3.33e+162	3
SRR5892055	SRP114740	Yunibarasebun	TA-258	Yunibarasebun	V. vinifera	4e-06	4e-06	0.012352	0.98764	0.98764	4	5.31e-25	0.214286	2150000000	6.03e+75	3
SRR5891975	SRP114740	Babyfinger	TA-253	Baby finger	V. vinifera	4e-06	4e-06	0.024412	0.97558	0.97558	4	1.26e-24	0.214286	2150000000	2.14e+166	3
SRR5891899	SRP114740	VolgaDon	TA-330	Volga Don	V. vinifera	4e-06	4e-06	0.012404	0.987588	0.987588	4	1.26e-24	0.214286	2150000000	2.98e+67	3
SRR5891826	SRP114740	Hetianhong	TA-424	Hetianhong	V. vinifera	4e-06	4e-06	0.101465	0.898527	0.898527	mixed	1.38e-21	0.214286	2150000000	3.46e+81	3
SRR5891791	SRP114740	Fenhongtaifei	TA-20	Fenhongtaifei	V. vinifera	4e-06	4e-06	0.009554	0.990438	0.990438	4	2.98e-24	0.214286	2150000000	1.39e+57	3
SRR5891723	SRP114740	Bailaohuyan	TA-333	Bailaohuyan	V. vinifera	4e-06	4e-06	0.084144	0.915848	0.915848	4	4.8e-21	0.214286	2150000000	8.9e+64	3
SRR5891693	SRP114740	PingerPutao	TA-345	Pinger Putao	V. vinifera	0.027738	4e-06	0.043861	0.928397	0.928397	4	2.98e-24	0.5	2150000000	5.94e+23	3
SRR5891691	SRP114740	Lizixiang	TA-423	Lizixiang	V. vinifera	0.035023	4e-06	0.022469	0.942504	0.942504	4	2.98e-24	0.214286	2.59e-180	4.03e-75	5
SRR5891635	SRP114740	Cubupbkabbiu	TA-247	Cubupbkabbiu	V. vinifera ssp. Vinifera	4e-06	4e-06	0.039377	0.960615	0.960615	4	1.09e-22	0.214286	2150000000	6.71e+71	3
SRR5891619	SRP114740	BayanShirei	TA-342	Bayan Shirei	V. vinifera ssp. Vinifera	4e-06	4e-06	0.044652	0.95534	0.95534	4	2.54e-22	0.214286	2150000000	2.73e+169	3
SRR5891616	SRP114740	Kirovabadsky	TA-295	Kirovabadsky	V. vinifera ssp. Vinifera	4e-06	4e-06	0.142668	0.857324	0.857324	mixed	1.26e-24	0.214286	2150000000	1.45e+73	3
SRR5891863	SRP114740	Syrah	TA-242	Syrah	V. vinifera	4e-06	4e-06	0.051799	0.948193	0.948193	4	1.26e-24	0.214286	3.27e-195	1.15e-74	5
SRR5891830	SRP114740	Muscatny	TA-271	Muscatny	V. vinifera	4e-06	4e-06	0.011334	0.988658	0.988658	4	1.26e-24	0.214286	7.71e-200	1.2e-77	5
SRR5891783	SRP114740	BlueFrench	TA-239	Blue French	V. vinifera	4e-06	4e-06	4e-06	0.999988	0.999988	4	2.54e-22	0.214286	2150000000	1.32e+76	3
SRR5891643	SRP114740	Bujiesuli	TA-240	Bujiesuli	V. vinifera ssp. Vinifera	4e-06	4e-06	0.17637	0.823622	0.823622	mixed	2.98e-24	0.214286	2150000000	6.35e+67	3
SRR5891792	SRP114740	Gapandmak	TA-255	Gapandmak	V. vinifera	4e-06	4e-06	0.145666	0.854326	0.854326	mixed	1.26e-24	0.214286	2150000000	2.94e+77	3
SRR5891859	SRP114740	Rkatsiteli	TA-269	Rkatsiteli	V. vinifera	4e-06	4e-06	0.206305	0.793687	0.793687	mixed	2.98e-24	0.214286	2150000000	8.92e+72	3
SRR5891862	SRP114740	Sapena	TA-6143	Sapena	V. vinifera	0.004612	4e-06	0.297865	0.697519	0.697519	mixed	1.26e-24	0.214286	2150000000	3.01e+78	3
SRR5891907	SRP114740	KokuhoNO.2	TA-243	Kokuho NO.2	V. vinifera	4e-06	4e-06	0.054009	0.945983	0.945983	4	1.26e-24	0.214286	2150000000	1.14e+75	3
SRR5892059	SRP114740	Kabassia	TA-248	Kabassia	V. vinifera	4e-06	4e-06	0.056119	0.943873	0.943873	4	1.26e-24	0.214286	2150000000	8.58e+79	3
SRR5892058	SRP114740	MaiskiiChernyi	TA-244	Maiskii Chernyi	V. vinifera	4e-06	4e-06	0.059982	0.94001	0.94001	4	1.26e-24	0.214286	2150000000	5.29e+67	3
SRR5891773	SRP114740	Aligote	TA-397	Aligote	V. vinifera	4e-06	4e-06	0.06461	0.935382	0.935382	4	1.26e-24	0.214286	2150000000	4.31e+75	3
SRR5891961	SRP114740	UgniBlanc	TA-273	Ugni Blanc	V. vinifera	4e-06	4e-06	0.070365	0.929627	0.929627	4	2.54e-22	0.214286	2150000000	4.02e+70	3
SRR5891893	SRP114740	SauvignonBlanc	TA-417	Sauvignon Blanc	V. vinifera	4e-06	4e-06	0.03593	0.964062	0.964062	4	1.09e-22	0.214286	3.89e-186	3.19e-66	5
SRR5892028	SRP114740	Hongjixin	TA-421	Hongjixin	V. vinifera	4e-06	4e-06	4e-06	0.999988	0.999988	4	1.09e-22	0.214286	2150000000	9.98e+74	3
SRR5891767	SRP114740	WildGrape	TA-6264	Wild Grape	V. vinifera ssp. sylvestris	4e-06	4e-06	0.057921	0.942071	0.942071	4	2.98e-24	0.214286	2150000000	3.69e+74	3
SRR5891981	SRP114740	Sangiovese	TA-334	Sangiovese	V. vinifera	4e-06	4e-06	0.154976	0.845016	0.845016	mixed	2.98e-24	0.214286	2150000000	2.57e+168	3
SRR5891680	SRP114740	Lady'sFinger	TA-6550	Lady's Finger	V. vinifera	4e-06	0.155465	4e-06	0.844527	0.844527	mixed	2.98e-24	0.214286	2150000000	6.32e+74	3
SRR5891804	SRP114740	Harata'NO.314'	TA-60	Harata'NO.314'	V. vinifera	4e-06	0.203738	4e-06	0.796254	0.796254	mixed	4.67e-23	0.484848	3.96e-140	7.25e-63	5
SRR5891854	SRP114740	BlackBallade	TA-251	Black Ballade	V. vinifera	4e-06	0.066234	4e-06	0.933757	0.933757	4	1.26e-24	284.893	2150000000	2.21e+62	3
SRR5891867	SRP114740	Piaoleisi	TA-90	Piaoleisi	V. vinifera _V. labrusca	4e-06	0.229424	4e-06	0.770568	0.770568	mixed	1.26e-24	4494.74	2150000000	1.11e+73	3
SRR5891963	SRP114740		TA-95	0	V. vinifera	4e-06	0.174364	0.052269	0.773363	0.773363	mixed	1.09e-22	0.484848	7.72e-164	1.18e-71	5
SRR5891860	SRP114740	Rkatsitelivardisperi	TA-270	Rkatsiteli vardisperi	V. vinifera	4e-06	4e-06	0.029694	0.970298	0.970298	4	1.26e-24	4494.74	2150000000	1.1e+80	3
SRR5891778	SRP114740	Chardonnay	TA-238	Chardonnay	V. vinifera	4e-06	4e-06	0.013966	0.986026	0.986026	4	2.98e-24	869.693	2150000000	1.45e+77	3
SRR5891888	SRP114740	PinotBlanc	TA-362	Pinot Blanc	V. vinifera	4e-06	4e-06	0.025731	0.974261	0.974261	4	1.26e-24	10266.4	2150000000	3.84e-73	3
SRR5891887	SRP114740	PinotGris	TA-369	Pinot Gris	V. vinifera	4e-06	4e-06	0.013312	0.98668	0.98668	4	1.26e-24	76.5721	2150000000	2.1e-72	3
SRR5891886	SRP114740	PinotNoir	TA-379	Pinot Noir	V. vinifera	4e-06	4e-06	0.021031	0.978961	0.978961	4	1.26e-24	16852.3	2150000000	2.75e-71	3
SRR5891607	SRP114740	KE06	KE 06	Wild Grape	V. vinifera ssp. sylvestris	4e-06	4e-06	0.431795	0.568197	0.568197	mixed	2.98e-24	0.5	2.95e-191	4.03e-75	5
SRR5891620	SRP114740	SilvanerGruen	TA-398	Silvaner Gruen	V. vinifera ssp. Vinifera	4e-06	4e-06	0.062678	0.937314	0.937314	4	7.07e-24	0.214286	2150000000	1.1e+53	3
SRR5891825	SRP114740	Hongdalayi	TA-343	Hongdalayi	V. vinifera	4e-06	4e-06	0.040434	0.959557	0.959557	4	1.26e-24	0.214286	2150000000	1.08e+83	3
SRR5891828	SRP114740	ChasselasRouge	TA-85	Chasselas Rouge	V. vinifera	4e-06	4e-06	0.038963	0.961029	0.961029	4	1.09e-22	0.214286	2150000000	6.62e+83	3
SRR5891984	SRP114740	Agria	TA-154	Agria	HYBRID	4e-06	4e-06	0.064295	0.935697	0.935697	4	1.26e-24	0.214286	2150000000	1.31e+178	3
SRR5891683	SRP114740	FlameTokay	TA-19	Flame Tokay	V. vinifera	4e-06	4e-06	0.068327	0.931665	0.931665	4	1.26e-24	0.214286	2150000000	6.97e+148	3
SRR5891987	SRP114740	GloriaHungariae	TA-265	Gloria Hungariae	V. vinifera	4e-06	4e-06	0.05997	0.940022	0.940022	4	3.97e-23	0.214286	2150000000	8.2e+153	3
SRR5892056	SRP114740	Regina	TA-288	Regina	V. vinifera	4e-06	4e-06	0.026945	0.973047	0.973047	4	1.26e-24	0.214286	2150000000	1.6e+77	3
SRR5891695	SRP114740	Yan73	TA-112	Yan 73	V. vinifera	4e-06	4e-06	0.165929	0.834063	0.834063	mixed	2.98e-24	0.214286	2150000000	2.33e+80	3
SRR5891644	SRP114740	BlackHamburg	TA-349	Black Hamburg	V. vinifera ssp. Vinifera	4e-06	4e-06	0.028045	0.971947	0.971947	4	1.09e-22	0.214286	2150000000	2.78e+73	3
SRR5891794	SRP114740	Hanpin19	TA-182	Hanpin19	V. vinifera	4e-06	4e-06	0.047741	0.952251	0.952251	4	2.98e-24	0.214286	2150000000	5.61e+56	3
SRR5891868	SRP114740	Kerner	TA-236	Kerner	V. vinifera	4e-06	4e-06	0.017848	0.982143	0.982143	4	1.67e-23	1136.12	2150000000	2.2e+67	3
SRR5891989	SRP114740	Riesling1989	TA-329	Riesling	V. vinifera	4e-06	4e-06	0.056107	0.943885	0.943885	4	1.26e-24	30445.2	2150000000	2.55e+75	3
SRR5891601	SRP114740	RieslingLion	TA-284	Riesling Lion	V. vinifera ssp. Vinifera	0.051392	4e-06	0.050699	0.897905	0.897905	mixed	1.26e-24	10266.4	2150000000	1.07e+79	3
SRR5891866	SRP114740	Semillon1866	TA-235	Semillon	V. vinifera	4e-06	4e-06	4e-06	0.999988	0.999988	4	1.26e-24	0.214286	2150000000	1.66e+65	3
SRR5891855	SRP114740	CabernetSuntory	TA-257	Cabernet Suntory	V. vinifera	0.12639	4e-06	0.0046	0.869007	0.869007	mixed	1.26e-24	0.214286	2150000000	6.65e+174	3
SRR5891598	SRP114740	SuntoryBlanc	TA-285	Suntory Blanc	V. vinifera ssp. Vinifera	0.124696	4e-06	0.002883	0.872417	0.872417	mixed	2.98e-24	0.214286	2150000000	5.78e+165	3
SRR5891992	SRP114740	Barberanera	TA-301	Barbera nera	V. vinifera ssp. Vinifera	4e-06	4e-06	0.271528	0.728464	0.728464	mixed	1.26e-24	0.214286	2150000000	4.3e+80	3
SRR5891776	SRP114740	CabernetSauvignon	TA-280	Cabernet Sauvignon	V. vinifera ssp. Vinifera	4e-06	4e-06	0.27041	0.729582	0.729582	mixed	7.07e-24	0.214286	2150000000	3.01e+78	3
SRR5891775	SRP114740	CabernetGernischet	TA-254	Cabernet Gernischet	V. vinifera ssp. Vinifera	4e-06	4e-06	0.270792	0.7292	0.7292	mixed	2.98e-24	0.214286	2150000000	3.83e+70	3
SRR5891890	SRP114740	Merlot1890	TA-241	Merlot	V. vinifera ssp. Vinifera	4e-06	4e-06	0.140711	0.859281	0.859281	mixed	2.98e-24	0.214286	2150000000	6.84e+61	3
SRR5891774	SRP114740	CabernetFranc	TA-183	Cabernet Franc	V. vinifera ssp. Vinifera	4e-06	4e-06	0.135018	0.864974	0.864974	mixed	1.38e-21	0.214286	2150000000	3.84e+67	3
SRR5891796	SRP114740	Delameigui1796	TA-276	Delameigui	V. vinifera ssp. Vinifera	0.049715	4e-06	0.073814	0.876467	0.876467	mixed	2.24e-25	0.214286	2150000000	6.7e+115	3
SRR5892035	SRP114740	TA-191	TA-191	TA-191	V. pseudoreticulata	0.4705	4e-06	4e-06	0.529492	0.529492	mixed	2.54e-22	0.214286	2150000000	5.47e+74	3
SRR5892029	SRP114740	HuajiaNo.8	TA-219	Huajia No.8	V. pseudoreticulata _ V. vinifera	0.425	4e-06	0.032767	0.542228	0.542228	mixed	1.75e-20	0.214286	1.93e-197	6.75e-73	5
SRR5891827	SRP114740	Carignane1827	TA-249	Carignane	V. vinifera	4e-06	4e-06	0.067399	0.932593	0.932593	4	2.54e-22	0.214286	2150000000	8.77e+46	3
SRR5891793	SRP114740	HanazawaRizamat	TA-267	Hanazawa Rizamat	V. vinifera	0.055541	0.168071	4e-06	0.776384	0.776384	mixed	2.98e-24	0.214286	1.12e-188	9.47e-75	5
SRR5891602	SRP114740	Rizamat(4N)	TA-29	Rizamat (4N)	V. vinifera ssp. Vinifera	0.053074	0.159543	4e-06	0.78738	0.78738	mixed	2.98e-24	0.214286	6.88e-191	4.9e-72	5
SRR5891892	SRP114740	Seibel4646	TA-156	Seibel 4646	V. rupestris_V. lincecumii_V. vinifera	4e-06	0.400478	0.088553	0.510965	0.510965	mixed	2.54e-22	0.214286	2150000000	6.55e+176	3
SRR5891959	SRP114740	Xiaogongzi1959	TA-291	Xiaogongzi	V. vinifera	4e-06	0.397336	4e-06	0.602656	0.602656	mixed	1.26e-24	0.214286	2150000000	1.66e+64	3
SRR5891891	SRP114740	Landot234	TA-155	Landot 234	Interspecific Hybrid	4e-06	0.176578	4e-06	0.823413	0.823413	mixed	1.09e-22	5842.13	2150000000	3.92e+61	3
SRR5891977	SRP114740	BaileyAlicanteA	TA-153	Bailey Alicante A	hybrid	4e-06	0.315377	4e-06	0.684614	0.684614	mixed	2.98e-24	1136.12	2150000000	5.27e-61	3
SRR5891869	SRP114740	Regent1869	TA-5895	Regent	V. vinifera	4e-06	0.211711	0.022247	0.766038	0.766038	mixed	1.26e-24	0.214286	2150000000	5.83e+174	3
SRR5891710	SRP114740	WildGrape	TA-6198	Wild Grape	V. vinifera ssp. sylvestris	4e-06	4e-06	0.999988	4e-06	0.999988	3	2.98e-24	0.857143	5.39e-193	6.75e-73	5
SRR5891883	SRP114740	WildGrape	TA-6257	Wild Grape	V. vinifera ssp. sylvestris	4e-06	4e-06	0.999988	4e-06	0.999988	3	1.26e-24	0.214286	1.2e-202	9.47e-75	5
SRR5891611	SRP114740	WildGrape	TA-6220	Wild Grape	V. vinifera ssp. sylvestris	4e-06	4e-06	0.999988	4e-06	0.999988	3	2.98e+28	69770.1	2150000000	1.02e+85	1
SRR5891766	SRP114740	WildGrape	TA-6265	Wild Grape	V. vinifera ssp. sylvestris	4e-06	4e-06	0.999988	4e-06	0.999988	3	1.26e-24	0.214286	6.02e-202	4.03e-75	5
SRR5891709	SRP114740	WildGrape	K22	Wild Grape	V. vinifera ssp. sylvestris	4e-06	4e-06	0.999988	4e-06	0.999988	3	4.23e+27	10266.4	2150000000	5.22e+82	1
SRR5891721	SRP114740	WildGrape	TA-6212	Wild Grape	V. vinifera ssp. sylvestris	4e-06	4e-06	0.999988	4e-06	0.999988	3	1.26e-24	0.214286	2.77e-214	4.03e-75	5
SRR5891678	SRP114740	WildGrape	RM02	Wild Grape	V. vinifera ssp. sylvestris	4e-06	4e-06	0.999988	4e-06	0.999988	3	1.26e-24	0.214286	5.12e-203	3.84e-73	5
SRR5891713	SRP114740	WildGrape	TA-6210	Wild Grape	V. vinifera ssp. sylvestris	4e-06	4e-06	0.999988	4e-06	0.999988	3	2.54e-22	0.214286	1.9e-208	3.84e-73	5
SRR5891938	SRP114740	WildGrape	TA-6242	Wild Grape	V. vinifera ssp. sylvestris	4e-06	4e-06	0.999988	4e-06	0.999988	3	2.98e+28	1973.69	2150000000	8.25e+74	1
SRR5891612	SRP114740	WildGrape	TA-6222	Wild Grape	V. vinifera ssp. sylvestris	4e-06	4e-06	0.999988	4e-06	0.999988	3	1.27e+28	4494.74	2150000000	3.69e+86	1
SRR5891937	SRP114740	WildGrape	TA-6237	Wild Grape	V. vinifera ssp. sylvestris	4e-06	4e-06	0.999988	4e-06	0.999988	3	2.98e-24	0.214286	7.81e-201	1.49e-70	5
SRR5891606	SRP114740	WildGrape	TA-6230	Wild Grape	V. vinifera ssp. sylvestris	4e-06	4e-06	0.999988	4e-06	0.999988	3	1.43e-19	0.214286	7.29e-193	3.47e-70	5
SRR5891935	SRP114740	WildGrape	TA-6243	Wild Grape	V. vinifera ssp. sylvestris	4e-06	4e-06	0.999988	4e-06	0.999988	3	1.09e-22	0.214286	3.69e-213	4.03e-75	5
SRR5891877	SRP114740	WildGrape	TA-6255	Wild Grape	V. vinifera ssp. sylvestris	4e-06	4e-06	0.999988	4e-06	0.999988	3	2.64e+29	10266.4	2150000000	2.47e+77	1
SRR5891761	SRP114740	WildGrape	TA-6262	Wild Grape	V. vinifera ssp. sylvestris	4e-06	4e-06	0.999988	4e-06	0.999988	3	1.09e-22	0.214286	4.99e-211	1.23e-73	5
SRR5891712	SRP114740	WildGrape	TA-6211	Wild Grape	V. vinifera ssp. sylvestris	4e-06	4e-06	0.999988	4e-06	0.999988	3	7.45e+19	2571.27	2150000000	5.28e+64	1
SRR5891934	SRP114740	WildGrape	TA-6244	Wild Grape	V. vinifera ssp. sylvestris	4e-06	4e-06	0.999988	4e-06	0.999988	3	1.26e-24	0.214286	9.18e-182	9.47e-75	5
SRR5891609	SRP114740	WildGrape	TA-6223	Wild Grape	V. vinifera ssp. sylvestris	4e-06	4e-06	0.999988	4e-06	0.999988	3	1.26e-24	0.857143	4.65e-197	2.22e-74	5
SRR5891717	SRP114740	WildGrape	TA-6204	Wild Grape	V. vinifera ssp. sylvestris	4e-06	4e-06	0.999988	4e-06	0.999988	3	3.32e+29	251385	2150000000	6.97e+63	1
SRR5891880	SRP114740	WildGrape	TA-6247	Wild Grape	V. vinifera ssp. sylvestris	4e-06	4e-06	0.999988	4e-06	0.999988	3	2.98e-24	0.214286	2.11e-211	4.03e-75	5
SRR5891795	SRP114740	1795	TA-5901	0	V. vinifera ssp. sylvestris	4e-06	4e-06	0.999988	4e-06	0.999988	3	1.26e-24	0.484848	1.09e-196	4.03e-75	5
SRR5891613	SRP114740	WildGrape	TA-6216	Wild Grape	V. vinifera ssp. sylvestris	4e-06	4e-06	0.999988	4e-06	0.999988	3	1.09e-22	0.214286	4.86e-192	1.97e-68	5
SRR5891614	SRP114740	WildGrape	TA-6219	Wild Grape	V. vinifera ssp. sylvestris	4e-06	4e-06	0.999988	4e-06	0.999988	3	1.73e+23	13317.8	2150000000	2.23e+69	1
SRR5891765	SRP114740	WildGrape	TA-6266	Wild Grape	V. vinifera ssp. sylvestris	4e-06	4e-06	0.999988	4e-06	0.999988	3	1.26e-24	0.214286	1.06e-207	8.97e-73	5
SRR5891768	SRP114740	WildGrape	TA-6263	Wild Grape	V. vinifera ssp. sylvestris	4e-06	4e-06	0.999988	4e-06	0.999988	3	9.97e+27	7392.39	2150000000	6.96e+71	1
SRR5891706	SRP114740	WildGrape	K2	Wild Grape	V. vinifera ssp. sylvestris	4e-06	4e-06	0.999988	4e-06	0.999988	3	1.27e+28	10266.4	2150000000	1.35e+82	1
SRR5891876	SRP114740	WildGrape	TA-6254	Wild Grape	V. vinifera ssp. sylvestris	4e-06	4e-06	0.999988	4e-06	0.999988	3	1.09e-22	0.214286	8.92e-212	4.03e-75	5
SRR5891760	SRP114740	WildGrape	TA-6267	Wild Grape	V. vinifera ssp. sylvestris	4e-06	4e-06	0.999988	4e-06	0.999988	3	2.98e-24	0.214286	2.77e-214	2.22e-74	5
SRR5891705	SRP114740	WildGrape	TA-6194	Wild Grape	V. vinifera ssp. sylvestris	4e-06	4e-06	0.999988	4e-06	0.999988	3	1.26e-24	0.214286	1.9e-208	1.23e-73	5
SRR5892060	SRP114740	Muscadine_ V. rotundifolia	TA-5887	Muscadine_ V. rotundifolia	Muscadinia rotundifolia	4e-06	4e-06	0.999988	4e-06	0.999988	3	1.33e+23	30445.2	2150000000	1.47e+74	1
SRR5891941	SRP114740	WildGrape	TA-6233	Wild Grape	V. vinifera ssp. sylvestris	4e-06	4e-06	0.999988	4e-06	0.999988	3	3.31e+27	88291.2	2150000000	4.31e+84	1
SRR5891881	SRP114740	WildGrape	TA-6248	Wild Grape	V. vinifera ssp. sylvestris	4e-06	4e-06	0.999988	4e-06	0.999988	3	1.64e+25	202769	2150000000	1.13e+74	1
SRR5891605	SRP114740	WildGrape	TA-6228	Wild Grape	V. vinifera ssp. sylvestris	4e-06	4e-06	0.999988	4e-06	0.999988	3	1.09e-22	0.214286	1.99e-197	1.87e-69	5
SRR5891719	SRP114740	WildGrape	TA-6199	Wild Grape	V. vinifera ssp. sylvestris	4e-06	4e-06	0.999988	4e-06	0.999988	3	6.52e+25	13317.8	2150000000	6.66e+79	1
SRR5891875	SRP114740	WildGrape	TA-6253	Wild Grape	V. vinifera ssp. sylvestris	4e-06	4e-06	0.999988	4e-06	0.999988	3	9.97e+27	30445.2	2150000000	7.58e+77	1
SRR5891874	SRP114740	WildGrape	TA-6250	Wild Grape	V. vinifera ssp. sylvestris	4e-06	4e-06	0.999988	4e-06	0.999988	3	1.54e+26	30445.2	2150000000	1.19e+82	1
SRR5891702	SRP114740	WildGrape	TA-6190	Wild Grape	V. vinifera ssp. sylvestris	4e-06	4e-06	0.999988	4e-06	0.999988	3	2.54e-22	0.5	3.01e-194	2.22e-74	5
SRR5891943	SRP114740	WildGrape	TA-6235	Wild Grape	V. vinifera ssp. sylvestris	4e-06	4e-06	0.999988	4e-06	0.999988	3	2.14e+25	1473.4	2150000000	1.98e+72	1
SRR5891942	SRP114740	WildGrape	TA-6236	Wild Grape	V. vinifera ssp. sylvestris	4e-06	4e-06	0.999988	4e-06	0.999988	3	2.87e+30	4494.74	2150000000	4.83e+74	1
SRR5891940	SRP114740	WildGrape	TA-6234	Wild Grape	V. vinifera ssp. sylvestris	4e-06	4e-06	0.999988	4e-06	0.999988	3	2.98e+28	69770.1	2150000000	5.46e+84	1
SRR5891764	SRP114740	WildGrape	TA-6258	Wild Grape	V. vinifera ssp. sylvestris	4e-06	4e-06	0.999988	4e-06	0.999988	3	1.26e-24	0.214286	2.05e-206	2.75e-71	5
SRR5891610	SRP114740	WildGrape	TA-6224	Wild Grape	V. vinifera ssp. sylvestris	4e-06	4e-06	0.999988	4e-06	0.999988	3	3.25e-19	0.214286	3.45e-186	3.84e-73	5
SRR5891882	SRP114740	WildGrape	TA-6256	Wild Grape	V. vinifera ssp. sylvestris	4e-06	4e-06	0.999988	4e-06	0.999988	3	2.54e-22	0.214286	4.99e-211	6.41e-71	5
SRR5891707	SRP114740	WildGrape	TA-6187	Wild Grape	V. vinifera ssp. sylvestris	4e-06	4e-06	0.999988	4e-06	0.999988	3	4.07e+23	2571.27	2150000000	2.22e+76	1
SRR5891720	SRP114740	WildGrape	TA-6213	Wild Grape	V. vinifera ssp. sylvestris	4e-06	4e-06	0.999988	4e-06	0.999988	3	1.26e-24	0.214286	3.32e-201	6.41e-71	5
SRR5891715	SRP114740	WildGrape	TA-6208	Wild Grape	V. vinifera ssp. sylvestris	4e-06	4e-06	0.999988	4e-06	0.999988	3	1.09e-22	0.214286	7.81e-201	8.73e-72	5
SRR5891939	SRP114740	WildGrape	TA-6239	Wild Grape	V. vinifera ssp. sylvestris	4e-06	4e-06	0.999988	4e-06	0.999988	3	2.77e+25	23509.5	2150000000	4.31e+75	1
SRR5891711	SRP114740	WildGrape	TA-6197	Wild Grape	V. vinifera ssp. sylvestris	4e-06	4e-06	0.999988	4e-06	0.999988	3	2.02e+28	10266.4	2150000000	8.98e+69	1
SRR5891676	SRP114740	WildGrape	TA-5607	Wild Grape	V. vinifera ssp. sylvestris	4e-06	4e-06	0.999988	4e-06	0.999988	3	2.98e-24	0.214286	4.88e-181	5.6e-63	5
SRR5891716	SRP114740	WildGrape	TA-6207	Wild Grape	V. vinifera ssp. sylvestris	4e-06	4e-06	0.999988	4e-06	0.999988	3	2.98e-24	0.214286	7.62e-187	1.39e-66	5
SRR5891608	SRP114740	WildGrape	TA-6225	Wild Grape	V. vinifera ssp. sylvestris	4e-06	4e-06	0.999988	4e-06	0.999988	3	3.31e+27	23509.5	2150000000	5.03e+78	1
SRR5891664	SRP114740	CaribbeanGrape	TA-6139	Caribbean Grape	V. tiliifolia	4e-06	4e-06	0.999988	4e-06	0.999988	3	4.8e-21	0.214286	8.05e-209	1.2e-77	5
SRR5891763	SRP114740	WildGrape	TA-6259	Wild Grape	V. vinifera ssp. sylvestris	4e-06	4e-06	0.999988	4e-06	0.999988	3	1.26e-24	0.214286	6.62e-210	4.9e-72	5
SRR5891714	SRP114740	WildGrape	TA-6209	Wild Grape	V. vinifera ssp. sylvestris	4e-06	4e-06	0.999988	4e-06	0.999988	3	2.96e+24	13317.8	2150000000	1.97e+79	1
SRR5891878	SRP114740	WildGrape	TA-6245	Wild Grape	V. vinifera ssp. sylvestris	4e-06	4e-06	0.999988	4e-06	0.999988	3	3.31e+27	30445.2	2150000000	1.58e+83	1
SRR5891759	SRP114740	WildGrape	KE 23	Wild Grape	V. vinifera ssp. sylvestris	4e-06	4e-06	0.999988	4e-06	0.999988	3	1.26e-24	0.214286	2.11e-211	3.84e-73	5
SRR5891879	SRP114740	WildGrape	TA-6246	Wild Grape	V. vinifera ssp. sylvestris	4e-06	4e-06	0.999988	4e-06	0.999988	3	2.3e+30	202769	2150000000	6.67e+82	1
SRR5891708	SRP114740	WildGrape	K26	Wild Grape	V. vinifera ssp. sylvestris	4e-06	4e-06	0.999988	4e-06	0.999988	3	2.34e+23	7392.39	2150000000	1.57e+64	1
SRR5891703	SRP114740	WildGrape	K27	Wild Grape	V. vinifera ssp. sylvestris	4e-06	4e-06	0.999988	4e-06	0.999988	3	2.98e+28	4494.74	2150000000	1.16e+86	1
SRR5891704	SRP114740	WildGrape	TA-6195	Wild Grape	V. vinifera ssp. sylvestris	4e-06	4e-06	0.999988	4e-06	0.999988	3	4.76e+28	2571.27	2150000000	6.66e+79	1
SRR5891762	SRP114740	WildGrape	TA-6260	Wild Grape	V. vinifera ssp. sylvestris	4e-06	4e-06	0.999988	4e-06	0.999988	3	1.09e-22	0.214286	6.57e-214	2.75e-71	5
SRR5891679	SRP114740	WildGrape	TA-5905	Wild Grape	V. vinifera ssp. sylvestris	4e-06	4e-06	0.999988	4e-06	0.999988	3	2.98e+28	88291.2	2150000000	9.98e+74	1
SRR5891718	SRP114740	WildGrape	TA-6201	Wild Grape	V. vinifera ssp. sylvestris	4e-06	4e-06	0.999988	4e-06	0.999988	3	2.98e-24	0.214286	6.62e-210	1.49e-70	5
SRR5891914	SRP114740	CanyonGrape	TA-6125	Canyon Grape	V. arizonica	4e-06	4e-06	0.588627	0.411365	0.588627	mixed	1.54e+26	10266.4	2150000000	6.67e+82	1
SRR5891852	SRP114740	Fujiminori1852	TA-300	Fujiminori	V. vinifera _ V. labrusca	4e-06	0.37165	4e-06	0.628342	0.628342	mixed	1.09e-22	0.214286	2150000000	4.47e+83	3
SRR5891913	SRP114740	BlueGrape_SilverleafGrape	TA-5875	Blue Grape_ Silverleaf Grape	V. aestivalis var. bicolor	4e-06	0.353605	4e-06	0.646387	0.646387	mixed	1.43e-19	0.214286	2150000000	7.24e+75	3
SRR5891858	SRP114740	Kyoho(4N)	TA-132	Kyoho (4N)	V. vinifera _ V. labrusca	4e-06	0.322392	4e-06	0.6776	0.6776	mixed	1.09e-22	0.214286	2150000000	4.97e+57	3
SRR5892039	SRP114740	Tianyuanqi2039	TA-368	Tianyuanqi	V. vinifera _V. labrusca	4e-06	0.325818	4e-06	0.674173	0.674173	mixed	5.94e-22	0.484848	2150000000	7.05e+41	3
SRR5891600	SRP114740	Takao(4N)	TA-406	Takao (4N)	V. vinifera _ V. labrusca	4e-06	0.27441	4e-06	0.725582	0.725582	mixed	2.98e-24	0.5	2150000000	3.28e+17	3
SRR5892037	SRP114740	Jingya2037	TA-372	Jingya	V. vinifera _ V. labrusca	4e-06	0.364233	4e-06	0.635758	0.635758	mixed	5.82e-20	0.484848	2150000000	3.27e+18	3
SRR5891659	SRP114740	96-1	TA-105	96-1	V. vinifera	4e-06	0.359076	4e-06	0.640915	0.640915	mixed	1.26e-24	0.214286	2150000000	1.45e+73	3
SRR5891849	SRP114740	Jasmine(4N)	TA-131	Jasmine (4N)	V. vinifera _ V. labrusca	4e-06	0.369184	0.012083	0.61873	0.61873	mixed	2.09e-21	0.214286	2150000000	3.03e+106	3
SRR5891901	SRP114740	Ikawa10251901	TA-378	Ikawa1025	V. vinifera _ V. labrusca	4e-06	0.394754	0.024891	0.580351	0.580351	mixed	4.67e-23	0.214286	2150000000	1.67e+99	3
SRR5892008	SRP114740	RedIkawa	TA-375	Red Ikawa	V. vinifera _ V. labrusca	4e-06	0.316261	4e-06	0.683731	0.683731	mixed	1.26e-24	0.214286	2150000000	1.35e+180	3
SRR5891772	SRP114740	ZixiangSeedless	TA-275	Zixiang Seedless	V. vinifera	4e-06	0.382318	4e-06	0.617674	0.617674	mixed	1.09e-22	0.484848	2150000000	4.76e+73	3
SRR5891957	SRP114740	TA-357	TA-357	0	V. vinifera _V.labrusca	4e-06	0.206147	4e-06	0.793845	0.793845	mixed	1.26e-24	0.214286	2150000000	1.73e+101	3
SRR5891960	SRP114740	Vidal1960	TA-371	Vidal	V. vinifera _ V. labrusca	4e-06	0.176509	4e-06	0.823483	0.823483	mixed	1.26e-24	0.214286	2150000000	3.76e+174	3
SRR5892012	SRP114740	TA-189	TA-189	0	V. pseudoreticulata	4e-06	0.473256	0.043375	0.483365	0.483365	mixed	2.98e-24	0.484848	2150000000	3.76e+83	3
SRR5892061	SRP114740	Moldova2061	TA-79	Moldova	V. vinifera	4e-06	0.474305	0.045092	0.480599	0.480599	mixed	4.67e-23	0.484848	2150000000	3.71e+84	3
SRR5891851	SRP114740	HoneyJuice	TA-114	Honey Juice	V. vinifera _ V. labrusca	4e-06	0.441165	4e-06	0.558827	0.558827	mixed	4.67e-23	0.484848	2150000000	3.86e+63	3
SRR5892010	SRP114740	Roudingxiang2010	TA-134	Roudingxiang	V. vinifera _ V. labrusca	4e-06	0.379164	4e-06	0.620828	0.620828	mixed	1.09e-22	0.214286	2150000000	2.1e+179	3
SRR5891779	SRP114740	Houman1779	TA-405	Houman	V. vinifera _ V. labrusca	4e-06	0.314154	4e-06	0.685838	0.685838	mixed	1.26e-24	0.214286	2150000000	2.11e+73	3
SRR5891822	SRP114740	Guifeimeigui1822	TA-66	Guifeimeigui	V. vinifera	0.021996	0.252864	4e-06	0.725136	0.725136	mixed	2.98e-24	0.214286	2150000000	3.09e+87	3
SRR5891861	SRP114740	GrosColman	TA-81	Gros Colman	V. vinifera _V. labrusca	4e-06	0.674831	4e-06	0.32516	0.674831	mixed	4.67e-23	0.484848	2150000000	9.21e+78	3
SRR5892051	SRP114740	Concord2051	TA-133	Concord	V. vinifera _V. labrusca	4e-06	0.754842	4e-06	0.24515	0.754842	mixed	2.98e-24	0.484848	2150000000	9.48e+69	3
SRR5891904	SRP114740	Hongze1904	TA-144	Hongze	V. vinifera _ V. labrusca	4e-06	0.61109	0.009896	0.37901	0.61109	mixed	1.09e-22	0.25641	2150000000	1.13e+74	3
SRR5891980	SRP114740	SchiavaGrossa	TA-68	Schiava Grossa	V. vinifera	5e-06	0.475495	5e-06	0.524495	0.524495	mixed	1.1e-20	0.214286	2150000000	1.08e+42	3
SRR5891789	SRP114740	Canadice1789	TA-228	Canadice	V. vinifera _V. labrusca	4e-06	0.488214	4e-06	0.511778	0.511778	mixed	2.98e-24	0.214286	2150000000	6.84e+61	3
SRR5891857	SRP114740	KunitachiHimrod1	TA-389	Kunitachi Himrod 1	V. vinifera _ V. labrusca	4e-06	0.2813	4e-06	0.718692	0.718692	mixed	1.26e-24	0.214286	2150000000	6.82e+64	3
SRR5892043	SRP114740	MarsSeedless	TA-233	Mars Seedless	V. vinifera _V. labrusca	4e-06	0.374184	4e-06	0.625808	0.625808	mixed	2.54e-22	0.214286	2150000000	7.53e+73	3
SRR5891781	SRP114740	BronxSeedless	TA-137	Bronx Seedless	V. vinifera _ V. labrusca	0.013791	0.221575	4e-06	0.76463	0.76463	mixed	2.54e-22	0.214286	2150000000	5.28e+66	3
SRR5891626	SRP114740	GlenoraSeedless	TA-365	Glenora Seedless	V. vinifera _ V. labrusca	4e-06	0.266045	4e-06	0.733946	0.733946	mixed	1.26e-24	0.214286	2150000000	1.07e+46	3
SRR5892004	SRP114740	ShafuSeedless	TA-234	Shafu Seedless	V. vinifera	4e-06	0.35473	0.012147	0.633119	0.633119	mixed	1.26e-24	0.214286	2150000000	8.57e+174	3
SRR5891757	SRP114740	Mydollar1757	TA-118	Mydollar	V. vinifera	4e-06	0.386194	4e-06	0.613798	0.613798	mixed	1.26e-24	0.214286	2150000000	2.66e+161	3
SRR5892048	SRP114740	VenusSeedless	TA-232	Venus Seedless	V. vinifera _V. labrusca	4e-06	0.347196	0.005342	0.647457	0.647457	mixed	2.98e-24	NA	2150000000	5.18e+63	3
SRR5891790	SRP114740	Buffalo1790	TA-13	Buffalo	V. vinifera _ V. labrusca	4e-06	0.374115	0.011127	0.614754	0.614754	mixed	2.98e-24	0.857143	2150000000	1.42e+72	3
SRR5891780	SRP114740	CaliforniaWildGrape	TA-6127	California Wild Grape	V. californica	0.107519	0.325307	0.08785	0.479323	0.479323	mixed	1.26e-24	0.214286	2150000000	1.47e+74	3
SRR5892042	SRP114740	Dixie2042	TA-347	Dixie	Muscadinia rotundifolia	4e-06	0.999987	4e-06	4e-06	0.999987	2	1.67e-23	0.214286	9.58e-186	1.15e-65	5
SRR5891777	SRP114740	Castel188-08	TA-218	Castel 188-08	V. monticola _V. riparia	4e-06	0.999987	4e-06	4e-06	0.999987	2	4.8e-21	0.214286	3.73e-190	1.62e-65	5
SRR5891770	SRP114740	Couderc1770	TA-145	Couderc	V. rupestris _V. lincecumii_V. vinifera	4e-06	0.999988	4e-06	4e-06	0.999988	2	1.26e-24	0.214286	5.12e-203	3.17e-78	5
SRR5891651	SRP114740	RockGrape_SandGrape	TA-2	Rock Grape_ Sand Grape	V. rupestris	4e-06	0.999987	4e-06	4e-06	0.999987	2	5.76e+31	0.5	2150000000	2.93e+64	1
SRR5891889	SRP114740	MillardetEtGrasset101-14	TA-220	Millardet Et Grasset 101- 14	V. riparia _ V.rupestris	4e-06	0.999987	4e-06	4e-06	0.999987	2	1.26e-24	0.5	4.41e-200	6.25e-71	5
SRR5892053	SRP114740	BrushGrape_MapleleafGrape	TA-160	Brush Grape_ Mapleleaf Grape	V. acerifolia	4e-06	0.999988	4e-06	4e-06	0.999988	2	2.98e-24	0.214286	5.92e-207	4.89e-75	5
SRR5892052	SRP114740	BrushGrape_MapleleafGrape	TA-161	Brush Grape_ Mapleleaf Grape	V. acerifolia	4e-06	0.999987	4e-06	4e-06	0.999987	2	3.64e+27	0.214286	2150000000	8.33e+58	1
SRR5891911	SRP114740	BrushGrape_MapleleafGrape	TA-167	Brush Grape_ Mapleleaf Grape	V. acerifolia	4e-06	0.999987	4e-06	4e-06	0.999987	2	5.97e+28	0.214286	2150000000	1.78e+74	1
SRR5891800	SRP114740	TA-1	TA-1	0	V. x doaniana	4e-06	0.999988	4e-06	4e-06	0.999988	2	2.81e-15	0.5	1.13e-184	4.34e-69	5
SRR5891649	SRP114740	Frost Grape_ Riverbank Grape	TA-4	Frost Grape_ Riverbank Grape	V. riparia	4e-06	0.999987	4e-06	4e-06	0.999987	2	2.96e+24	0.5	2150000000	1.66e+64	1
SRR5891974	SRP114740	BaileyAlicante	TA-152	Bailey Alicante	hybrid	5e-06	0.999986	5e-06	5e-06	0.999986	2	7.03e-19	0.214286	3.97e-122	5.42e-61	5
SRR5891648	SRP114740	FrostGrape_RiverbankGrape	TA-196	Frost Grape_ Riverbank Grape	V. riparia	4e-06	0.999987	4e-06	4e-06	0.999987	2	3.1e+23	0.214286	2150000000	1.19e+74	1
SRR5891902	SRP114740	HybrideFrance	TA-143	Hybride France	V. vinifera _ V. rupestris	4e-06	0.999987	4e-06	4e-06	0.999987	2	5.98e+26	0.857143	2150000000	2e+69	1
SRR5892064	SRP114740	MRH202064	TA-142	MRH20	V. monticola _ V. ripara	4e-06	0.999987	4e-06	4e-06	0.999987	2	2.98e-24	0.214286	8.11e-137	2.99e-41	5
SRR5891988	SRP114740	Sori1988	TA-151	Sori	V. acerifolia x V. riparia	4e-06	0.999987	4e-06	4e-06	0.999987	2	1.1e-20	0.214286	3.51e-183	5.03e-50	5
SRR5891677	SRP114740	WildGrape	TA-6147	Wild Grape	V. vinifera ssp. sylvestris	4e-06	0.999987	4e-06	4e-06	0.999987	2	4.76e+28	0.857143	2150000000	3.48e+74	1
SRR5891652	SRP114740	RockGrape_SandGrape	TA-5888	Rock Grape_ Sand Grape	V. rupestris	4e-06	0.999987	4e-06	4e-06	0.999987	2	1.8e+27	0.214286	2150000000	1.56e+74	1
SRR5891645	SRP114740	MountainGrape_SweetMountainGrape	TA-351	Mountain Grape_ Sweet Mountain Grape	V. monticola	4e-06	0.999988	4e-06	4e-06	0.999988	2	1.27e+28	0.214286	2150000000	5.33e+67	1
SRR5891646	SRP114740	NewEnglandGrape	TA-46	New England Grape	V. x novae-angliae	4e-06	0.976501	4e-06	0.02349	0.976501	2	4.67e-23	0.5	1.3e-150	1.13e-61	5
SRR5891618	SRP114740	5BB1618	TA-215	5BB	V. berlandieri _ V. riparia	4e-06	0.999987	4e-06	4e-06	0.999987	2	1.09e-22	0.5	8.69e-190	1.77e-67	5
SRR5891617	SRP114740	Kober5BB	TA-6141	Kober 5BB	V. berlandieri _ V. riparia	4e-06	0.999988	4e-06	4e-06	0.999988	2	1.26e-24	0.214286	3.62e-198	3.33e-68	5
SRR5891725	SRP114740	Beifeng1725	TA-221	Beifeng	V. thunbergii _ V. vinifera	4e-06	0.999988	4e-06	4e-06	0.999988	2	7.81e+29	0.5	2150000000	1.75e+77	1
SRR5891986	SRP114740	Harslevelu1986	TA-6142	Harslevelu	V. vinifera	4e-06	0.999988	4e-06	4e-06	0.999988	2	2.28e+27	0.5	2150000000	3.36e+80	1
SRR5891801	SRP114740	1801	TA-7417	0	V. x doanianam	4e-06	0.999987	4e-06	4e-06	0.999987	2	4.8e-21	0.484848	5.8e-176	2.56e-61	5
SRR5891802	SRP114740	MountainGrape_SweetGrape	TA-5879	Mountain Grape_ Sweet Grape	V. cinerea var. helleri	4e-06	0.985033	4e-06	0.014958	0.985033	2	1.43e-19	3.42657	7.57e-159	7.64e-57	5
SRR5891654	SRP114740	0	TA-6158	0	V. x slavinii	4e-06	0.973742	4e-06	0.02625	0.973742	2	2.98e-24	0.214286	4.31e-200	1.46e-70	5
SRR5891653	SRP114740	RockGrape_SandGrape	TA-7	Rock Grape_ Sand Grape	V. rupestris	4e-06	0.999987	4e-06	4e-06	0.999987	2	4.8e-21	0.857143	7.22e-141	1.31e-52	5
SRR5891917	SRP114740	ConcordGrape_FoxGrape	TA-3	Concord Grape_ Fox Grape	V. labrusca	4e-06	0.999987	4e-06	4e-06	0.999987	2	7.32e+22	0.5	2150000000	4.94e+70	1
SRR5891919	SRP114740	DesertWildGrape	TA-6132	Desert Wild Grape	V. girdianam	0.044615	0.952099	4e-06	0.003282	0.952099	2	1.16e+49	0.214286	3.52e-204	8.97e-73	0
SRR5891663	SRP114740	GulchGrape	TA-6140	Gulch Grape	V. treleasei	4e-06	0.999987	4e-06	4e-06	0.999987	2	1.26e-24	0.214286	4.83e-189	2.75e-71	5
SRR5891912	SRP114740	BrushGrape_MapleleafGrape	TA-6121	Brush Grape_ Mapleleaf Grape	V. acerifolia	4e-06	0.999987	4e-06	4e-06	0.999987	2	1.09e-22	0.214286	5.92e-207	2.1e-72	5
SRR5891799	SRP114740	AshyGrape_GraybackGrape	TA-192	Ashy Grape_ Grayback Grape	V. cinerea	0.501451	0.454577	4e-06	0.043968	0.501451	mixed	1.38e-21	0.5	3.53e-152	3.86e-65	5
SRR5891920	SRP114740	AshyGrape_GraybackGrape	TA-6128	Ashy Grape_ Grayback Grape	V. cinerea	0.225518	0.774473	4e-06	4e-06	0.774473	mixed	3.78e+28	0.857143	2150000000	1.68e+68	1
SRR5892005	SRP114740	Shanhe42005	TA-213	Shanhe4	V. amurensis _V. riparia	0.52134	0.47865	5e-06	5e-06	0.52134	mixed	7.04e-21	0.5	8.71e-190	7.37e-66	5
SRR5891665	SRP114740	FrostGrape_WinterGrape	TA-6155	Frost Grape_ Winter Grape	V. vulpinam	4e-06	0.844325	4e-06	0.155666	0.844325	mixed	1.26e-24	251385	2150000000	1.58e-76	3
SRR5891806	SRP114740	1806	TA-5	0	V. x champinii	5e-06	0.906154	5e-06	0.093837	0.906154	2	2.54e-22	20796.2	2150000000	1.14e-60	3
SRR5891631	SRP114740	Taylorrebe1631	TA-5902	Taylorrebe	V. vinifera _ Unknown	4e-06	0.753403	4e-06	0.246588	0.753403	mixed	2.09e-21	0.5	3.61e-168	4.56e-68	5
SRR5891650	SRP114740	RockGrape_SandGrape	TA-198	Rock Grape_ Sand Grape	V. rupestris	0.250698	0.636238	5e-06	0.113059	0.636238	mixed	1.67e-23	12.5	2150000000	3.42e-69	3
SRR5891727	SRP114740	Beta1727	TA-216	Beta	V. labrusca _V. riparia	4e-06	0.894684	4e-06	0.105308	0.894684	mixed	1.26e-24	0.214286	2150000000	4.58e+82	3
SRR5891903	SRP114740	BerlandieriResseguier2	TA-214	Berlandieri Resseguier 2	V. berlandieri	4e-06	0.957843	4e-06	0.042149	0.957843	2	7230000000000000	0.857143	2150000000	5.17e+69	1
SRR5891797	SRP114740	E.S9-2-74	TA-217	E.S9-2-74	V. lincecoumii _V. vinifera	4e-06	0.899323	4e-06	0.100669	0.899323	mixed	2.98e-24	0.5	3.27e-195	4.08e-67	5
SRR5891837	SRP114740	0	TA-147	0	Unknown	4e-06	0.733213	4e-06	0.266779	0.733213	mixed	1.26e-24	0.214286	2150000000	1.19e+79	3
SRR5892041	SRP114740	(Vitisthunbergii)	TA-126	(Vitis thunbergii)	V. ficifolia	4e-06	0.725881	4e-06	0.27411	0.725881	mixed	4.67e-23	0.484848	3.85e-169	1.62e-48	5
SRR5891662	SRP114740	FrostGrape_WinterGrape	TA-6	Frost Grape_ Winter Grape	V. vulpinam	4e-06	0.937974	4e-06	0.062017	0.937974	2	8.40683e+08	4.7619	2150000000	6.39e+60	1
SRR5891915	SRP114740	SummerGrape	TA-5911	Summer Grape	V. aestivalis	4e-06	0.999987	4e-06	4e-06	0.999987	2	9.08e-22	1.04895	8.92e-190	1.9e-63	5
SRR5891909	SRP114740	SummerGrape	TA-163	Summer Grape	V. aestivalis	5e-06	0.999984	5e-06	5e-06	0.999984	2	9.41e+25	NA	2150000000	2.58e+17	1
SRR5891916	SRP114740	SummerGrape	TA-6123	Summer Grape	V. aestivalis	0.018158	0.946802	4e-06	0.035036	0.946802	2	2.54e-22	0.857143	3.45e-186	3.11e-58	5
SRR5891805	SRP114740	AshyGrape_GraybackGrape	TA-165	Ashy Grape_ Grayback Grape	V. cinerea	4e-06	0.689835	4e-06	0.310157	0.689835	mixed	5.04e+25	3253.44	2150000000	3.05e-60	1
SRR5891864	SRP114740	TriumphAlsace	TA-146	Triumph d??Alsace	Triumph d??Alsace	4e-06	0.45432	4e-06	0.545672	0.545672	mixed	2.98e-24	705242	2150000000	1.23e-73	3
SRR5891728	SRP114740	HN12	TA-157	HN 12	HN12	5e-06	0.570334	5e-06	0.429657	0.570334	mixed	2.98e-24	0.214286	2150000000	9.33e+48	3
SRR5891865	SRP114740	Seibel5437	TA-159	Seibel 5437	V. rupestris_V. lincecumii_V. vinifera	4e-06	0.459714	4e-06	0.540278	0.540278	mixed	1.1e-20	0.214286	2150000000	5.47e+74	3
SRR5892044	SRP114740	Rubaiyat2044	TA-158	Rubaiyat	HYBRID	4e-06	0.55698	4e-06	0.443012	0.55698	mixed	2.54e-22	0.5	2150000000	1.65e+56	3
SRR5892049	SRP114740	SwensonRed	TA-59	Swenson Red	V. vinifera _V. labrusca	4e-06	0.552042	4e-06	0.447949	0.552042	mixed	1.26e-24	0.214286	2150000000	5.01e+66	3
SRR5891675	SRP114740	05-1-213	TA-309	05-1-213	V. vinifera _ V. amurensis _ V. riparia	0.267798	0.410448	4e-06	0.32175	0.410448	mixed	2.98e-24	23509.5	2150000000	3.82e-63	3
SRR5891813	SRP114740	05-1-410	TA-72	05-1-410	V. vinifera _ V. amurensis _ V. riparia	0.285016	0.413092	4e-06	0.301888	0.413092	mixed	2.98e-24	109312	2150000000	7.44e+78	3
SRR5891812	SRP114740	05-1-299	TA-39	05-1-299	V. vinifera _ V. amurensis _ V. riparia	0.21842	0.407651	4e-06	0.373925	0.407651	mixed	1.67e-23	10266.4	2150000000	3.95e-58	3
SRR5891674	SRP114740	05-1-203	TA-38	05-1-203	V. vinifera _ V. amurensis _ V. riparia	0.26254	0.374633	4e-06	0.362823	0.374633	mixed	2.98e-24	16852.3	2150000000	1.7e-56	3
SRR5891808	SRP114740	05-1-420	TA-44	05-1-420	V. vinifera _ V. amurensis _ V. riparia	0.254052	0.366092	4e-06	0.379852	0.379852	mixed	1.26e-24	7392.39	2150000000	3.68e-69	3
SRR5891997	SRP114740	42856	TA-310	42856	V. vinifera _ V. amurensis _ V. riparia	0.221764	0.397893	4e-06	0.380339	0.397893	mixed	2.98e-24	16852.3	2150000000	6.86e-70	3
SRR5891668	SRP114740	05-1-220	TA-70	05-1-220	V. vinifera _ V. amurensis _ V. riparia	0.25168	0.347042	4e-06	0.401274	0.401274	mixed	2.98e-24	7727.26	2150000000	1.13e-48	3
SRR5891921	SRP114740	05-1-633	TA-316	05-1-633	V. vinifera _ V. amurensis _ V. riparia	0.368541	0.36004	4e-06	0.271415	0.368541	mixed	2.54e-20	705242	2150000000	1.44e-68	3
SRR5891670	SRP114740	05-1-273	TA-71	05-1-273	V. vinifera _ V. amurensis _ V. riparia	0.322948	0.395532	4e-06	0.281516	0.395532	mixed	1.26e-24	10266.4	2150000000	4.37e+72	3
SRR5891671	SRP114740	05-1-275	TA-321	05-1-275	V. vinifera _ V. amurensis _ V. riparia	0.288897	0.391926	4e-06	0.319173	0.391926	mixed	2.09e-21	0.484848	2150000000	2.2e+64	3
SRR5891667	SRP114740	05-1-296	TA-311	05-1-296	V. vinifera _ V. amurensis _ V. riparia	0.18301	0.35183	4e-06	0.465156	0.465156	mixed	1.09e-22	0.484848	2150000000	2.21e+65	3
SRR5891807	SRP114740	05-1-422	TA-314	05-1-422	V. vinifera _ V. amurensis _ V. riparia	0.233218	0.389618	4e-06	0.377159	0.389618	mixed	1.26e-24	869.693	2150000000	9.14e+74	3
SRR5892069	SRP114740	25689	TA-317	25689	V. vinifera _ V. amurensis _ V. riparia	0.224612	0.404287	4e-06	0.371097	0.404287	mixed	2.98e-24	10266.4	2150000000	5.1e+71	3
SRR5891931	SRP114740	05-1-691	TA-76	05-1-691	V. vinifera _ V. amurensis _ V. riparia	0.235725	0.380525	4e-06	0.383747	0.383747	mixed	1.09e-22	7392.39	2150000000	1.75e+59	3
SRR5891811	SRP114740	05-1-308	TA-40	05-1-308	V. vinifera _ V. amurensis _ V. riparia	0.216144	0.443982	4e-06	0.33987	0.443982	mixed	1.26e-24	88291.2	2150000000	1.69e+68	3
SRR5891814	SRP114740	05-1-363	TA-324	05-1-363	V. vinifera _ V. amurensis _ V. riparia	0.242038	0.394408	4e-06	0.36355	0.394408	mixed	1.26e-24	0.484848	2150000000	1.62e-42	3
SRR5891666	SRP114740	05-1-286	TA-320	05-1-286	V. vinifera _ V. amurensis _ V. riparia	0.2057	0.36799	4e-06	0.426306	0.426306	mixed	1.26e-24	0.857143	3.42e-164	4.08e-67	5
SRR5891994	SRP114740	05-1-003	TA-47	05-1-003	V. vinifera _ V. amurensis _ V. riparia	0.219044	0.368365	4e-06	0.412587	0.412587	mixed	2.09e-21	0.484848	2150000000	3.64e+73	3
SRR5891924	SRP114740	05-1-605	TA-74	05-1-605	V. vinifera _ V. amurensis _ V. riparia	0.269131	0.368452	4e-06	0.362412	0.368452	mixed	2.98e-24	10266.4	2150000000	1.22e+79	3
SRR5891669	SRP114740	05-1-239	TA-319	05-1-239	V. vinifera _ V. amurensis _ V. riparia	0.289975	0.404841	4e-06	0.30518	0.404841	mixed	1.09e-22	4494.74	2150000000	6.89e+70	3
SRR5891922	SRP114740	05-1-676	TA-75	05-1-676	V. vinifera _ V. amurensis _ V. riparia	0.252539	0.383603	4e-06	0.363854	0.383603	mixed	1.09e-22	0.484848	2150000000	3.89e+78	3
SRR5891925	SRP114740	05-1-594	TA-326	05-1-594	V. vinifera _ V. amurensis _ V. riparia	0.247325	0.366644	4e-06	0.386027	0.386027	mixed	2.98e-24	0.484848	2150000000	4.73e+69	3
SRR5891926	SRP114740	05-1-598	TA-73	05-1-598	V. vinifera _ V. amurensis _ V. riparia	0.242335	0.38897	4e-06	0.368691	0.38897	mixed	1.09e-22	1.66667	2150000000	8.09e+77	3
SRR5892065	SRP114740	36281	TA-313	36281	V. vinifera _ V. amurensis _ V. riparia	0.271848	0.369563	4e-06	0.358585	0.369563	mixed	1.26e-24	5842.13	2150000000	2.56e+83	3
SRR5891732	SRP114740	0	TA-352	0	Unknown	0.229814	0.393064	4e-06	0.377118	0.393064	mixed	4.67e-23	2.28054	2150000000	6.1e-20	3
SRR5892066	SRP114740	27150	TA-318	27150	V. vinifera _ V. amurensis _ V. riparia	0.203081	0.374418	4e-06	0.422496	0.422496	mixed	2.98e-24	13317.8	2150000000	4.68e+72	3
SRR5891750	SRP114740	05-1-697	TA-42	05-1-697	V. vinifera _ V. amurensis _ V. riparia	0.257809	0.377844	4e-06	0.364342	0.377844	mixed	4.67e-23	0.484848	2150000000	1.27e+78	3
SRR5891930	SRP114740	05-1-689	TA-45	05-1-689	V. vinifera _ V. amurensis _ V. riparia	0.251087	0.399367	4e-06	0.349542	0.399367	mixed	1.26e-24	0.484848	2150000000	1.67e+68	3
SRR5891928	SRP114740	21306	TA-69	21306	V. vinifera _ V. amurensis _ V. riparia	0.266209	0.360618	4e-06	0.373168	0.373168	mixed	4.67e-23	0.857143	3.96e-54	1.11e-46	5
SRR5891672	SRP114740	05-1-123	TA-77	05-1-123	V. vinifera _ V. amurensis _ V. riparia	0.401164	0.181608	4e-06	0.417224	0.417224	mixed	1.26e-24	0.617647	2150000000	1.52e+62	3
SRR5891673	SRP114740	05-1-144	TA-78	05-1-144	V. vinifera _ V. amurensis _ V. riparia	0.284948	0.45944	4e-06	0.255608	0.45944	mixed	1.09e-22	0.214286	4.97e-148	1.18e-61	5
SRR5891816	SRP114740	05-1-338	TA-41	05-1-338	V. vinifera _ V. amurensis _ V. riparia	0.3122	0.415511	4e-06	0.272285	0.415511	mixed	4.67e-23	0.857143	3.37e-124	7.68e-68	5
SRR5892071	SRP114740	05-1-737	TA-43	05-1-737	V. vinifera _ V. amurensis _ V. riparia	0.197687	0.38498	4e-06	0.417329	0.417329	mixed	1.09e-22	1973.69	2150000000	6.87e-67	3
SRR5891815	SRP114740	05-1-352	TA-312	05-1-352	V. vinifera _ V. amurensis _ V. riparia	0.318429	0.422073	4e-06	0.259494	0.422073	mixed	2.98e-24	47626	2150000000	1.15e-67	3
SRR5891995	SRP114740	20576	TA-48	20576	V. vinifera _ V. amurensis _ V. riparia	0.232451	0.392086	4e-06	0.375459	0.392086	mixed	2.09e-21	0.484848	2150000000	1.2e+88	3
SRR5891810	SRP114740	05-1-315	TA-322	05-1-315	V. vinifera _ V. amurensis _ V. riparia	0.266605	0.38262	4e-06	0.350771	0.38262	mixed	2.98e-24	305448	2150000000	1.2e+65	3
SRR5891927	SRP114740	05-1-549	TA-325	05-1-549	V. vinifera _ V. amurensis _ V. riparia	0.26151	0.381958	4e-06	0.356528	0.381958	mixed	2.98e-24	1973.69	2150000000	6.27e+54	3
SRR5892072	SRP114740	05-1-700	TA-328	05-1-700	V. vinifera _ V. amurensis _ V. riparia	0.311626	0.325611	4e-06	0.362758	0.362758	mixed	1.67e-23	1973.69	2150000000	9.22e+49	3
SRR5891918	SRP114740	ES-7-11-49	TA-390	ES-7-11-49	V. lincecoumii _V. vinifera E.S9-2-74	4e-06	0.794948	4e-06	0.205044	0.794948	mixed	1.09e-22	705242	2150000000	1.15e-67	3
SRR5891809	SRP114740	05-1-323	TA-323	05-1-323	V. vinifera _ V. amurensis _ V. riparia	0.24657	0.344179	4e-06	0.409247	0.409247	mixed	7.07e-24	1437.46	2150000000	2.93e+65	3
SRR5891923	SRP114740	05-1-601	TA-327	05-1-601	V. vinifera _ V. amurensis _ V. riparia	0.263745	0.348325	4e-06	0.387925	0.387925	mixed	1.67e-23	1437.46	2150000000	1.04e-67	3
SRR5891872	SRP114740	Z156	Z156	0	V. chunganensis	0.999988	4e-06	4e-06	4e-06	0.999988	1	1.26e-24	0.214286	7.71e-200	2.75e-71	5
SRR5891871	SRP114740	Z154	Z154	0	V. chunganensis	0.999988	4e-06	4e-06	4e-06	0.999988	1	1.26e-24	0.214286	9.24e-204	2.75e-71	5
SRR5892014	SRP114740	Z195	Z195	0	V. lanceolatifoliosa	0.999988	4e-06	4e-06	4e-06	0.999988	1	2.98e-24	0.214286	6.02e-202	6.41e-71	5
SRR5892024	SRP114740	Z135	Z135	0	V. chungii	0.999988	4e-06	4e-06	4e-06	0.999988	1	1.55e+27	4494.74	2150000000	6.32e+74	1
SRR5891758	SRP114740	Z140	Z140	0	V. erythrophylla	0.999988	4e-06	4e-06	4e-06	0.999988	1	9.77e+29	4494.74	2150000000	9.08e+70	1
SRR5891870	SRP114740	Z139	Z139	0	V. chungii	0.999988	4e-06	4e-06	4e-06	0.999988	1	7.07e-24	0.214286	7.81e-201	2.65e-65	5
SRR5891929	SRP114740	Z146	Z146	0	V. tsoii	0.999988	4e-06	4e-06	4e-06	0.999988	1	2.98e+28	5842.13	2150000000	1.97e+79	1
SRR5891945	SRP114740	Z180	Z180	0	V. retordii Roman	0.999988	4e-06	4e-06	4e-06	0.999988	1	9.97e+27	15.7337	2150000000	1.25e+72	1
SRR5891953	SRP114740	Z6	Z6	0	V. wuhanensis	0.999988	4e-06	4e-06	4e-06	0.999988	1	1.34e+22	10266.4	2150000000	4.94e+72	1
SRR5891952	SRP114740	Z13	Z13	0	V. wuhanensis	0.999988	4e-06	4e-06	4e-06	0.999988	1	2.98e-24	0.0909091	3.83e-193	5.09e-72	5
SRR5891948	SRP114740	TA-420	TA-420	0	V. yunnamnensis	0.999987	4e-06	4e-06	4e-06	0.999987	1	5.82e-20	3.42657	2.15e-171	7.68e-68	5
SRR5892023	SRP114740	TA-331	TA-331	0	V. bellula	0.973869	4e-06	4e-06	0.026123	0.973869	1	3.62e+26	23509.5	2150000000	2.59e+87	1
SRR5892015	SRP114740	TA-419	TA-419	0	V. hancockii	0.999987	4e-06	4e-06	4e-06	0.999987	1	7.6e+20	4494.74	2150000000	5.01e+73	1
SRR5892040	SRP114740	(Vitisthunbergii)	TA-338	(Vitis thunbergii)	V. ficifolia	0.945684	4e-06	4e-06	0.054307	0.945684	1	2.54e-20	0.214286	5.84e-170	5.12e-65	5
SRR5891949	SRP114740	Z178	Z178	0	V. balanseanam	0.999988	4e-06	4e-06	4e-06	0.999988	1	4.8e-21	0.214286	3.12e-193	4.03e-75	5
SRR5892020	SRP114740	TA-412	TA-412	0	V. bashanica	0.999987	4e-06	4e-06	4e-06	0.999987	1	5.94e-22	0.5	3.74e-172	1.49e-70	5
SRR5891685	SRP114740	TA-346	TA-346	0	V. adenoclada	0.97332	4e-06	4e-06	0.026671	0.97332	1	1.77e+23	16852.3	2150000000	1.19e+57	1
SRR5892017	SRP114740	TA-418	TA-418	0	V. adenoclada	0.999987	4e-06	4e-06	4e-06	0.999987	1	1.26e-24	0.214286	6.88e-191	1.64e-73	5
SRR5891947	SRP114740	TA-7415	TA-7415	0	V. heyneanam ssp. heyneanam	0.948889	0.04001	4e-06	0.011097	0.948889	1	2.98e-24	3.42657	2.17e-203	1.64e-73	5
SRR5891621	SRP114740	Z29	Z29	0	V. romaneti	0.999988	4e-06	4e-06	4e-06	0.999988	1	6.97e+24	38526.4	2150000000	5.38e+77	1
SRR5891622	SRP114740	TA-422	TA-422	0	V. romaneti	0.957253	4e-06	4e-06	0.042738	0.957253	1	7.45e+19	132487	2150000000	1.48e+57	1
SRR5892034	SRP114740	TA-414	TA-414	0	V. shenxiensis	0.999987	4e-06	4e-06	4e-06	0.999987	1	5.94e-22	0.214286	6.12e-160	5.71e-67	5
SRR5891932	SRP114740	Z191	Z191	0	V. shenxiensis	0.999988	4e-06	4e-06	4e-06	0.999988	1	2.54e-22	0.214286	6.34e-205	1.44e-68	5
SRR5892022	SRP114740	TA-340	TA-340	0	V. betulifolia	0.999987	4e-06	4e-06	4e-06	0.999987	1	9.07e+24	2571.27	2150000000	6.6e+75	1
SRR5892025	SRP114740	Z3	Z3	0	V. betulifolia	0.901476	0.098515	4e-06	4e-06	0.901476	1	2.98e-24	0.214286	1.1e-155	4.08e-67	5
SRR5891755	SRP114740	TA-386	TA-386	0	V. davidii	0.798626	4e-06	4e-06	0.201365	0.798626	mixed	2.98e-24	0.214286	2150000000	3.98e+66	3
SRR5891700	SRP114740	TA-125	TA-125	0	V. davidii	0.789522	4e-06	4e-06	0.21047	0.789522	mixed	2.98e-24	0.214286	2150000000	1.12e+52	3
SRR5891944	SRP114740	TA-190	TA-190	0	V. quinquangularis	0.906049	0.007691	4e-06	0.086255	0.906049	1	1.73e+23	504.372	2150000000	2.18e+56	1
SRR5892013	SRP114740	TA-411	TA-411	0	V. piasezkii Maxim var. liubaensis	0.72919	4e-06	4e-06	0.270802	0.72919	mixed	1.1e-20	0.214286	2150000000	1.56e+76	3
SRR5891873	SRP114740	Crimson_Gloryvine	TA-197	Crimson_Gloryvine	V. coignetiae	0.999988	4e-06	4e-06	4e-06	0.999988	1	2.05e-15	0.214286	8.02e-118	3.44e-49	5
SRR5891910	SRP114740	SummerGrape	TA-305	Summer Grape	V. aestivalis	0.999984	5e-06	5e-06	5e-06	0.999984	1	2.97e-21	0.5	4.86e-189	1.42e-59	5
SRR5892021	SRP114740	AmurGrape_MountainGrape	TA-188	Amur Grape_Mountain Grape	V. amurensis	0.999988	4e-06	4e-06	4e-06	0.999988	1	7.07e-24	0.214286	1.84e-200	8.06e-70	5
SRR5891698	SRP114740	Crimson_Gloryvine	TA-63	Crimson_Gloryvine	V. coignetiae	0.77784	4e-06	4e-06	0.222151	0.77784	mixed	6.92e+19	2571.27	2150000000	2.23e+65	1
SRR5892016	SRP114740	AmurGrape-MountainGrape	TA-127	Amur Grape-Mountain Grape	V. amurensis	0.935315	4e-06	4e-06	0.064676	0.935315	1	1.09e-22	0.5	1.53e-120	1.03e-50	5
SRR5891699	SRP114740	Crimson_Gloryvine	TA-6542	Crimson_Gloryvine	V. coignetiae	0.999988	4e-06	4e-06	4e-06	0.999988	1	2.96e+24	5842.13	2150000000	1.14e+75	1
SRR5892019	SRP114740	AmurGrape_MountainGrape	TA-184	Amur Grape_Mountain Grape	V. amurensis	0.71043	0.289561	5e-06	5e-06	0.71043	mixed	1.25e-21	0.5	4.47e-182	3.02e-67	5
SRR5892018	SRP114740	AmurGrape_MountainGrape	TA-185	Amur Grape_Mountain Grape	V. amurensis	0.713568	4e-06	4e-06	0.286424	0.713568	mixed	1.09e-22	0.214286	2150000000	5.28e+64	3
SRR5891951	SRP114740	Vamu5891951	TA-373	Vamu5891951	V. amurensis Rupr. var. yanshanensis	0.721232	4e-06	5e-06	0.278759	0.721232	mixed	1.09e-22	0.214286	2150000000	4.89e+77	3
SRR5891950	SRP114740	Vamu5891950	TA-186	Vamu5891950	V. amurensis Rupr. var. yanshanensis	0.719659	4e-06	0.001735	0.278602	0.719659	mixed	2.98e-24	0.214286	2150000000	1.25e+66	3
SRR5891724	SRP114740	Beichun1724	TA-224	Beichun	V. vinifera _ V. amurensis	0.433822	4e-06	4e-06	0.566169	0.566169	mixed	9.41e-23	0.5	2150000000	6.71e+64	3
SRR5891748	SRP114740	NewBeichun	TA-141	New Beichun	V. vinifera _ V. amurensis	0.466996	4e-06	4e-06	0.532996	0.532996	mixed	2.98e-24	0.214286	2150000000	1.2e+68	3
SRR5891731	SRP114740	Beimei1731	TA-227	Beimei	V. vinifera _ V. amurensis	0.451867	4e-06	4e-06	0.548124	0.548124	mixed	1.26e-24	0.214286	2150000000	1.71e+52	3
SRR5891818	SRP114740	Beixin1818	TA-140	Beixin	V. vinifera _ V. amurensis	0.484158	4e-06	4e-06	0.515834	0.515834	mixed	2.98e-24	0.214286	2150000000	1.97e+61	3
SRR5891730	SRP114740	Beihong1730	TA-225	Beihong	V. vinifera _ V. amurensis	0.464727	4e-06	4e-06	0.535264	0.535264	mixed	1.26e-24	0.214286	2150000000	1.33e+78	3
SRR5891637	SRP114740	Beimei(4N)	TA-138	Beimei (4N)	V. vinifera _ V. amurensis	0.473313	4e-06	4e-06	0.526678	0.526678	mixed	1.26e-24	0.214286	2150000000	4.06e+76	3
SRR5891638	SRP114740	Beihong(4N)	TA-226	Beihong (4N)	V. vinifera _ V. amurensis	0.407187	5e-06	5e-06	0.592802	0.592802	mixed	5.94e-22	0.5	2150000000	1.45e+58	3
SRR5891819	SRP114740	Beixiang1819	TA-222	Beixiang	V. thunbergii _ V. vinifera	0.436991	4e-06	0.003506	0.559499	0.559499	mixed	1.26e-24	0.5	2150000000	1.63e+62	3
SRR5891817	SRP114740	Beizi1817	TA-223	Beizi	V. thunbergii _ V. vinifera	0.452532	4e-06	4e-06	0.54746	0.54746	mixed	2.98e-24	0.214286	2150000000	1.26e+80	3
SRR5891820	SRP114740	Beiquan1820	TA-139	Beiquan	V. vinifera _ V. amurensis	0.315761	4e-06	4e-06	0.684231	0.684231	mixed	2.98e-24	0.214286	2150000000	6.97e+64	3
SRR5891798	SRP114740	ConcordGrape_FoxGrape	TA-166	Concord Grape_ Fox Grape	V. labrusca	0.42534	4e-06	5e-06	0.574651	0.574651	mixed	2.98e-24	0.214286	2150000000	1.18e+63	3
SRR5891624	SRP114740	Bushkiller_Vitisjaponica	TA-194	Bushkiller_ Vitis japonica	Cayratia japonica	0.177789	0.611541	0.055193	0.155478	0.611541	mixed	5.88e+16	3	2.17e+51	3.23e+28	1
SRR5891623	SRP114740	PorcelainBerry_Vitisbrevipedunculata	TA-164	Porcelain Berry_ Vitis brevipedunculata	Ampelopsis glandulosa?var.?brevipedunculata	0.178998	0.619643	8e-06	0.201351	0.619643	mixed	3.26e+19	NA	3.8e+48	2.73e+31	1
SRR5891701	SRP114740	Vdavidii5891701	TA-193	0	V. davidii	0.168265	0.592343	0.087146	0.152245	0.592343	mixed	1.05e+16	3	1.93e+52	3.39e+23	1
SRR5891647	SRP114740	Katzenrebe	TA-195	Katzenrebe	V. palmata	0.173539	0.581801	0.082545	0.162115	0.581801	mixed	2.47e+19	3	1.86e+53	2.11e+29	1
SRR5891946	SRP114740	Vflexuosa5891946	TA-124	0	V. flexuosa	0.144256	0.509528	0.041664	0.304552	0.509528	mixed	261000000000000	NA	2.1e+74	2.33e+30	1
SRR5891684	SRP114740	BostonIvy_GrapeIvy	o1	Boston Ivy_Grape Ivy	Parthenocissus tricuspidata	0.169844	0.567702	0.078396	0.184058	0.567702	mixed	6.22e+22	3	1.6e+74	1.19e+31	NA
SRR5891936	SRP114740	WildGrape	TA-6238	Wild Grape	V. vinifera ssp. sylvestris	0.15982	0.623508	0.154272	0.062399	0.623508	mixed	8.99e+23	4.7619	2150000000	1.12e+62	NA
SRR6729326	SRP132916	Muscares_Fry-5_B00CVD0	Muscares_Fry-5_B00CVD0	Muscares_Fry-5_B00CVD0	V. rotundifolia	0.199594	0.712451	5e-06	0.08795	0.712451	mixed	2.09e+23	15	2150000000	1.82e+41	NA
SRR6729328	SRP132916	Muscares_V. rotundifolia-Mchx_B0017EZ	Muscares_V. rotundifolia-Mchx_B0017EZ	Muscares_V. rotundifolia-Mchx_B0017EZ	V. rotundifolia	0.200784	0.708914	5e-06	0.090297	0.708914	mixed	7.43e+25	15	2150000000	2.58e+46	NA
SRR6729327	SRP132916	Muscares_Carlos_B0017EY	Muscares_Carlos_B0017EY	Muscares_Carlos_B0017EY	V. rotundifolia	0.202294	0.712995	5e-06	0.084707	0.712995	mixed	2.48e+25	15	2150000000	2.16e+45	NA
SRR6729329	SRP132916	Muscares_Dulcet_B0017EX	Muscares_Dulcet_B0017EX	Muscares_Dulcet_B0017EX	V. rotundifolia	0.200229	0.710964	0.055154	0.033653	0.710964	mixed	1.62e+23	15	2150000000	4.42e+45	NA
SRR6729332	SRP132916	Muscares_YugaxCarlos_B00E7OA	Muscares_YugaxCarlos_B00E7OA	Muscares_YugaxCarlos_B00E7OA	V. rotundifolia	0.202481	0.710904	0.086611	5e-06	0.710904	mixed	1.62e+23	15	2150000000	5.29e+45	NA
SRR6729330	SRP132916	Muscares_Regale_B00174T	Muscares_Regale_B00174T	Muscares_Regale_B00174T	V. rotundifolia	0.202759	0.710384	5e-06	0.086852	0.710384	mixed	2.48e+25	15	2150000000	2.09e+43	NA
SRR6729331	SRP132916	Muscares_Regale_B00FFX1	Muscares_Regale_B00FFX1	Muscares_Regale_B00FFX1	V. rotundifolia	0.205679	.	0.084217	5e-06	0.710099	mixed	2.48e+25	15	2150000000	1.52e+44	NA
SRR6729333	SRP132916	Muscares_Trayshed-1_B00175F	Muscares_Trayshed-1_B00175F	Muscares_Trayshed-1_B00175F	V. rotundifolia	0.201946	0.708353	0.057053	0.032648	0.708353	mixed	9.41e+25	15	2150000000	2.87e+62	NA
SRR8835144	SRP190096	PN40024	PN40024	NA	V. vinifera	4e-06	4e-06	0.084613	0.915379	0.915379	4	2.98e-24	5842.13	2150000000	6.75e-73	3
