# Supplementary material for: Multiple independent recombinations led to hermaphroditism in grapevine
Source: Proc Natl Acad Sci U S A. 2021 Apr 9;118(15):e2023548118. doi: 10.1073/pnas.2023548118 (PMC8053984; doi:10.1073/pnas.2023548118)
Supplement: Supplementary File [file pnas.2023548118.sd02.xlsx]

## Sheet: Sheet1
Allele name	Ref_alleles(female)	Alt_alleles(male)	Position
SVITVVI_VCABSAUV08_V1.1.HAP2.CHR02_4848707	C	T	4848707
SVITVVI_VCABSAUV08_V1.1.HAP2.CHR02_4849003	C	T	4849003
SVITVVI_VCABSAUV08_V1.1.HAP2.CHR02_4849014	G	A	4849014
SVITVVI_VCABSAUV08_V1.1.HAP2.CHR02_4849016	G	C	4849016
SVITVVI_VCABSAUV08_V1.1.HAP2.CHR02_4854432	G	C	4854432
SVITVVI_VCABSAUV08_V1.1.HAP2.CHR02_4857596	C	T	4857596
SVITVVI_VCABSAUV08_V1.1.HAP2.CHR02_4857656	C	T	4857656
SVITVVI_VCABSAUV08_V1.1.HAP2.CHR02_4867730	C	T	4867730
SVITVVI_VCABSAUV08_V1.1.HAP2.CHR02_4867820	G	A	4867820
SVITVVI_VCABSAUV08_V1.1.HAP2.CHR02_4867842	A	T	4867842
SVITVVI_VCABSAUV08_V1.1.HAP2.CHR02_4868151	T	C	4868151
SVITVVI_VCABSAUV08_V1.1.HAP2.CHR02_4868165	A	G	4868165
SVITVVI_VCABSAUV08_V1.1.HAP2.CHR02_4868173	A	G	4868173
SVITVVI_VCABSAUV08_V1.1.HAP2.CHR02_4868185	A	T	4868185
SVITVVI_VCABSAUV08_V1.1.HAP2.CHR02_4868191	A	G	4868191
SVITVVI_VCABSAUV08_V1.1.HAP2.CHR02_4868251	G	T	4868251
SVITVVI_VCABSAUV08_V1.1.HAP2.CHR02_4868274	G	A	4868274
SVITVVI_VCABSAUV08_V1.1.HAP2.CHR02_4868299	C	T	4868299
SVITVVI_VCABSAUV08_V1.1.HAP2.CHR02_4868305	G	A	4868305
SVITVVI_VCABSAUV08_V1.1.HAP2.CHR02_4868309	C	T	4868309
SVITVVI_VCABSAUV08_V1.1.HAP2.CHR02_4868345	A	C	4868345
SVITVVI_VCABSAUV08_V1.1.HAP2.CHR02_4868777	C	G	4868777
SVITVVI_VCABSAUV08_V1.1.HAP2.CHR02_4868816	G	A	4868816
SVITVVI_VCABSAUV08_V1.1.HAP2.CHR02_4868837	A	T	4868837
SVITVVI_VCABSAUV08_V1.1.HAP2.CHR02_4868868	C	T	4868868
SVITVVI_VCABSAUV08_V1.1.HAP2.CHR02_4868879	G	T	4868879
SVITVVI_VCABSAUV08_V1.1.HAP2.CHR02_4868920	G	A	4868920
SVITVVI_VCABSAUV08_V1.1.HAP2.CHR02_4869056	T	C	4869056
SVITVVI_VCABSAUV08_V1.1.HAP2.CHR02_4869215	A	T	4869215
SVITVVI_VCABSAUV08_V1.1.HAP2.CHR02_4869284	C	G	4869284
SVITVVI_VCABSAUV08_V1.1.HAP2.CHR02_4869312	C	A	4869312
SVITVVI_VCABSAUV08_V1.1.HAP2.CHR02_4869324	A	T	4869324
SVITVVI_VCABSAUV08_V1.1.HAP2.CHR02_4869370	G	A	4869370
SVITVVI_VCABSAUV08_V1.1.HAP2.CHR02_4869388	T	C	4869388
SVITVVI_VCABSAUV08_V1.1.HAP2.CHR02_4869395	G	A	4869395
SVITVVI_VCABSAUV08_V1.1.HAP2.CHR02_4869490	C	A	4869490
SVITVVI_VCABSAUV08_V1.1.HAP2.CHR02_4869522	A	G	4869522
SVITVVI_VCABSAUV08_V1.1.HAP2.CHR02_4869532	G	-	4869532
SVITVVI_VCABSAUV08_V1.1.HAP2.CHR02_4869554	C	T	4869554
SVITVVI_VCABSAUV08_V1.1.HAP2.CHR02_4869632	T	G	4869632
SVITVVI_VCABSAUV08_V1.1.HAP2.CHR02_4869634	G	T	4869634
SVITVVI_VCABSAUV08_V1.1.HAP2.CHR02_4869677	G	C	4869677
SVITVVI_VCABSAUV08_V1.1.HAP2.CHR02_4869699	C	A	4869699
SVITVVI_VCABSAUV08_V1.1.HAP2.CHR02_4869717	G	A	4869717
SVITVVI_VCABSAUV08_V1.1.HAP2.CHR02_4869774	T	C	4869774
SVITVVI_VCABSAUV08_V1.1.HAP2.CHR02_4869775	C	A	4869775
SVITVVI_VCABSAUV08_V1.1.HAP2.CHR02_4869835	C	T	4869835
SVITVVI_VCABSAUV08_V1.1.HAP2.CHR02_4869846	C	T	4869846
SVITVVI_VCABSAUV08_V1.1.HAP2.CHR02_4870033	T	C	4870033
SVITVVI_VCABSAUV08_V1.1.HAP2.CHR02_4870084	T	C	4870084
SVITVVI_VCABSAUV08_V1.1.HAP2.CHR02_4870202	G	C	4870202
SVITVVI_VCABSAUV08_V1.1.HAP2.CHR02_4870284	G	T	4870284
SVITVVI_VCABSAUV08_V1.1.HAP2.CHR02_4870399	T	C	4870399
SVITVVI_VCABSAUV08_V1.1.HAP2.CHR02_4870511	C	T	4870511
SVITVVI_VCABSAUV08_V1.1.HAP2.CHR02_4870608	A	G	4870608
SVITVVI_VCABSAUV08_V1.1.HAP2.CHR02_4870619	T	G	4870619
SVITVVI_VCABSAUV08_V1.1.HAP2.CHR02_4870670	A	T	4870670
SVITVVI_VCABSAUV08_V1.1.HAP2.CHR02_4870701	C	A	4870701
SVITVVI_VCABSAUV08_V1.1.HAP2.CHR02_4870714	-	T	4870714
SVITVVI_VCABSAUV08_V1.1.HAP2.CHR02_4870716	A	-	4870716
SVITVVI_VCABSAUV08_V1.1.HAP2.CHR02_4870752	G	A	4870752
SVITVVI_VCABSAUV08_V1.1.HAP2.CHR02_4870753	A	C	4870753
SVITVVI_VCABSAUV08_V1.1.HAP2.CHR02_4870777	A	T	4870777
SVITVVI_VCABSAUV08_V1.1.HAP2.CHR02_4870807	T	C	4870807
SVITVVI_VCABSAUV08_V1.1.HAP2.CHR02_4870817	T	A	4870817
SVITVVI_VCABSAUV08_V1.1.HAP2.CHR02_4870871	C	-	4870871
SVITVVI_VCABSAUV08_V1.1.HAP2.CHR02_4871009	G	C	4871009
SVITVVI_VCABSAUV08_V1.1.HAP2.CHR02_4871054	C	T	4871054
SVITVVI_VCABSAUV08_V1.1.HAP2.CHR02_4871295	G	T	4871295
SVITVVI_VCABSAUV08_V1.1.HAP2.CHR02_4871330	T	G	4871330
SVITVVI_VCABSAUV08_V1.1.HAP2.CHR02_4871346	A	T	4871346
SVITVVI_VCABSAUV08_V1.1.HAP2.CHR02_4871354	T	C	4871354
SVITVVI_VCABSAUV08_V1.1.HAP2.CHR02_4871391	A	G	4871391
SVITVVI_VCABSAUV08_V1.1.HAP2.CHR02_4871406	T	A	4871406
SVITVVI_VCABSAUV08_V1.1.HAP2.CHR02_4871519	C	A	4871519
SVITVVI_VCABSAUV08_V1.1.HAP2.CHR02_4871552	G	A	4871552
SVITVVI_VCABSAUV08_V1.1.HAP2.CHR02_4871590	G	A	4871590
SVITVVI_VCABSAUV08_V1.1.HAP2.CHR02_4871704	T	C	4871704
SVITVVI_VCABSAUV08_V1.1.HAP2.CHR02_4871735	T	C	4871735
SVITVVI_VCABSAUV08_V1.1.HAP2.CHR02_4871795	A	G	4871795
SVITVVI_VCABSAUV08_V1.1.HAP2.CHR02_4871810	G	T	4871810
SVITVVI_VCABSAUV08_V1.1.HAP2.CHR02_4871884	T	-	4871884
SVITVVI_VCABSAUV08_V1.1.HAP2.CHR02_4871903	G	A	4871903
SVITVVI_VCABSAUV08_V1.1.HAP2.CHR02_4871958	A	G	4871958
SVITVVI_VCABSAUV08_V1.1.HAP2.CHR02_4871996	T	C	4871996
SVITVVI_VCABSAUV08_V1.1.HAP2.CHR02_4872065	T	C	4872065
SVITVVI_VCABSAUV08_V1.1.HAP2.CHR02_4872161	T	C	4872161
SVITVVI_VCABSAUV08_V1.1.HAP2.CHR02_4872192	C	T	4872192
SVITVVI_VCABSAUV08_V1.1.HAP2.CHR02_4872244	T	C	4872244
SVITVVI_VCABSAUV08_V1.1.HAP2.CHR02_4872350	A	C	4872350
SVITVVI_VCABSAUV08_V1.1.HAP2.CHR02_4872361	T	C	4872361
SVITVVI_VCABSAUV08_V1.1.HAP2.CHR02_4872381	G	A	4872381
SVITVVI_VCABSAUV08_V1.1.HAP2.CHR02_4872426	G	A	4872426
SVITVVI_VCABSAUV08_V1.1.HAP2.CHR02_4872502	C	T	4872502
SVITVVI_VCABSAUV08_V1.1.HAP2.CHR02_4872530	C	G	4872530
SVITVVI_VCABSAUV08_V1.1.HAP2.CHR02_4872591	G	A	4872591
SVITVVI_VCABSAUV08_V1.1.HAP2.CHR02_4872646	A	G	4872646
SVITVVI_VCABSAUV08_V1.1.HAP2.CHR02_4872715	A	G	4872715
SVITVVI_VCABSAUV08_V1.1.HAP2.CHR02_4872777	C	T	4872777
SVITVVI_VCABSAUV08_V1.1.HAP2.CHR02_4872840	G	C	4872840
SVITVVI_VCABSAUV08_V1.1.HAP2.CHR02_4872868	A	-	4872868
SVITVVI_VCABSAUV08_V1.1.HAP2.CHR02_4873129	T	C	4873129
SVITVVI_VCABSAUV08_V1.1.HAP2.CHR02_4873207	-	A	4873207
SVITVVI_VCABSAUV08_V1.1.HAP2.CHR02_4873267	T	C	4873267
SVITVVI_VCABSAUV08_V1.1.HAP2.CHR02_4873307	T	A	4873307
SVITVVI_VCABSAUV08_V1.1.HAP2.CHR02_4873346	T	C	4873346
SVITVVI_VCABSAUV08_V1.1.HAP2.CHR02_4873569	A	G	4873569
SVITVVI_VCABSAUV08_V1.1.HAP2.CHR02_4873572	C	A	4873572
SVITVVI_VCABSAUV08_V1.1.HAP2.CHR02_4873721	C	T	4873721
SVITVVI_VCABSAUV08_V1.1.HAP2.CHR02_4873748	C	T	4873748
SVITVVI_VCABSAUV08_V1.1.HAP2.CHR02_4873839	C	A	4873839
SVITVVI_VCABSAUV08_V1.1.HAP2.CHR02_4873885	C	T	4873885
SVITVVI_VCABSAUV08_V1.1.HAP2.CHR02_4873950	C	G	4873950
SVITVVI_VCABSAUV08_V1.1.HAP2.CHR02_4874163	C	T	4874163
SVITVVI_VCABSAUV08_V1.1.HAP2.CHR02_4874235	C	T	4874235
SVITVVI_VCABSAUV08_V1.1.HAP2.CHR02_4874469	T	C	4874469
SVITVVI_VCABSAUV08_V1.1.HAP2.CHR02_4874491	G	A	4874491
SVITVVI_VCABSAUV08_V1.1.HAP2.CHR02_4874567	A	C	4874567
SVITVVI_VCABSAUV08_V1.1.HAP2.CHR02_4874589	A	-	4874589
SVITVVI_VCABSAUV08_V1.1.HAP2.CHR02_4874796	T	G	4874796
SVITVVI_VCABSAUV08_V1.1.HAP2.CHR02_4874849	C	T	4874849
SVITVVI_VCABSAUV08_V1.1.HAP2.CHR02_4874926	C	T	4874926
SVITVVI_VCABSAUV08_V1.1.HAP2.CHR02_4874932	A	G	4874932
SVITVVI_VCABSAUV08_V1.1.HAP2.CHR02_4874945	G	A	4874945
SVITVVI_VCABSAUV08_V1.1.HAP2.CHR02_4874981	A	G	4874981
SVITVVI_VCABSAUV08_V1.1.HAP2.CHR02_4875027	A	C	4875027
SVITVVI_VCABSAUV08_V1.1.HAP2.CHR02_4875194	A	T	4875194
SVITVVI_VCABSAUV08_V1.1.HAP2.CHR02_4875205	T	C	4875205
SVITVVI_VCABSAUV08_V1.1.HAP2.CHR02_4875213	T	C	4875213
SVITVVI_VCABSAUV08_V1.1.HAP2.CHR02_4875225	G	T	4875225
SVITVVI_VCABSAUV08_V1.1.HAP2.CHR02_4875226	-	A	4875226
SVITVVI_VCABSAUV08_V1.1.HAP2.CHR02_4875348	T	G	4875348
SVITVVI_VCABSAUV08_V1.1.HAP2.CHR02_4875406	A	G	4875406
SVITVVI_VCABSAUV08_V1.1.HAP2.CHR02_4875715	A	G	4875715
SVITVVI_VCABSAUV08_V1.1.HAP2.CHR02_4875717	T	A	4875717
SVITVVI_VCABSAUV08_V1.1.HAP2.CHR02_4876202	C	A	4876202
SVITVVI_VCABSAUV08_V1.1.HAP2.CHR02_4876769	C	A	4876769
SVITVVI_VCABSAUV08_V1.1.HAP2.CHR02_4877306	T	C	4877306
SVITVVI_VCABSAUV08_V1.1.HAP2.CHR02_4877416	G	C	4877416
SVITVVI_VCABSAUV08_V1.1.HAP2.CHR02_4877445	T	G	4877445
SVITVVI_VCABSAUV08_V1.1.HAP2.CHR02_4877466	C	T	4877466
SVITVVI_VCABSAUV08_V1.1.HAP2.CHR02_4877637	T	C	4877637
SVITVVI_VCABSAUV08_V1.1.HAP2.CHR02_4877671	A	G	4877671
SVITVVI_VCABSAUV08_V1.1.HAP2.CHR02_4877676	C	T	4877676
SVITVVI_VCABSAUV08_V1.1.HAP2.CHR02_4879096	C	T	4879096
SVITVVI_VCABSAUV08_V1.1.HAP2.CHR02_4879112	T	G	4879112
SVITVVI_VCABSAUV08_V1.1.HAP2.CHR02_4879212	A	C	4879212
SVITVVI_VCABSAUV08_V1.1.HAP2.CHR02_4879213	C	T	4879213
SVITVVI_VCABSAUV08_V1.1.HAP2.CHR02_4879330	G	A	4879330
SVITVVI_VCABSAUV08_V1.1.HAP2.CHR02_4879402	T	G	4879402
SVITVVI_VCABSAUV08_V1.1.HAP2.CHR02_4879729	T	C	4879729
SVITVVI_VCABSAUV08_V1.1.HAP2.CHR02_4879732	A	G	4879732
SVITVVI_VCABSAUV08_V1.1.HAP2.CHR02_4879857	G	A	4879857
SVITVVI_VCABSAUV08_V1.1.HAP2.CHR02_4879861	C	T	4879861
SVITVVI_VCABSAUV08_V1.1.HAP2.CHR02_4879867	C	T	4879867
SVITVVI_VCABSAUV08_V1.1.HAP2.CHR02_4879884	G	A	4879884
SVITVVI_VCABSAUV08_V1.1.HAP2.CHR02_4880031	A	T	4880031
SVITVVI_VCABSAUV08_V1.1.HAP2.CHR02_4880271	C	A	4880271
SVITVVI_VCABSAUV08_V1.1.HAP2.CHR02_4880539	C	T	4880539
SVITVVI_VCABSAUV08_V1.1.HAP2.CHR02_4880804	T	A	4880804
SVITVVI_VCABSAUV08_V1.1.HAP2.CHR02_4880833	T	-	4880833
SVITVVI_VCABSAUV08_V1.1.HAP2.CHR02_4881259	G	A	4881259
SVITVVI_VCABSAUV08_V1.1.HAP2.CHR02_4882485	A	G	4882485
SVITVVI_VCABSAUV08_V1.1.HAP2.CHR02_4883054	G	C	4883054
SVITVVI_VCABSAUV08_V1.1.HAP2.CHR02_4883188	G	A	4883188
SVITVVI_VCABSAUV08_V1.1.HAP2.CHR02_4883579	C	T	4883579
SVITVVI_VCABSAUV08_V1.1.HAP2.CHR02_4884126	A	G	4884126
SVITVVI_VCABSAUV08_V1.1.HAP2.CHR02_4884159	-	A	4884159
SVITVVI_VCABSAUV08_V1.1.HAP2.CHR02_4884180	A	T	4884180
SVITVVI_VCABSAUV08_V1.1.HAP2.CHR02_4884536	A	T	4884536
SVITVVI_VCABSAUV08_V1.1.HAP2.CHR02_4884617	T	C	4884617
SVITVVI_VCABSAUV08_V1.1.HAP2.CHR02_4884698	A	G	4884698
SVITVVI_VCABSAUV08_V1.1.HAP2.CHR02_4884737	G	T	4884737
SVITVVI_VCABSAUV08_V1.1.HAP2.CHR02_4885248	G	A	4885248
SVITVVI_VCABSAUV08_V1.1.HAP2.CHR02_4885667	T	A	4885667
SVITVVI_VCABSAUV08_V1.1.HAP2.CHR02_4885791	G	A	4885791
SVITVVI_VCABSAUV08_V1.1.HAP2.CHR02_4889402	G	A	4889402
SVITVVI_VCABSAUV08_V1.1.HAP2.CHR02_4889536	A	G	4889536
SVITVVI_VCABSAUV08_V1.1.HAP2.CHR02_4889665	A	G	4889665
SVITVVI_VCABSAUV08_V1.1.HAP2.CHR02_4889670	T	C	4889670
SVITVVI_VCABSAUV08_V1.1.HAP2.CHR02_4889690	T	C	4889690
SVITVVI_VCABSAUV08_V1.1.HAP2.CHR02_4889725	C	A	4889725
SVITVVI_VCABSAUV08_V1.1.HAP2.CHR02_4889895	G	A	4889895
SVITVVI_VCABSAUV08_V1.1.HAP2.CHR02_4889982	G	A	4889982
SVITVVI_VCABSAUV08_V1.1.HAP2.CHR02_4890063	T	C	4890063
SVITVVI_VCABSAUV08_V1.1.HAP2.CHR02_4890279	G	A	4890279
SVITVVI_VCABSAUV08_V1.1.HAP2.CHR02_4890693	G	A	4890693
SVITVVI_VCABSAUV08_V1.1.HAP2.CHR02_4890703	G	A	4890703
SVITVVI_VCABSAUV08_V1.1.HAP2.CHR02_4890843	A	G	4890843
SVITVVI_VCABSAUV08_V1.1.HAP2.CHR02_4890845	A	C	4890845
SVITVVI_VCABSAUV08_V1.1.HAP2.CHR02_4890859	A	G	4890859
SVITVVI_VCABSAUV08_V1.1.HAP2.CHR02_4892292	A	G	4892292
SVITVVI_VCABSAUV08_V1.1.HAP2.CHR02_4892498	G	A	4892498
SVITVVI_VCABSAUV08_V1.1.HAP2.CHR02_4892604	G	A	4892604
SVITVVI_VCABSAUV08_V1.1.HAP2.CHR02_4893156	A	G	4893156
SVITVVI_VCABSAUV08_V1.1.HAP2.CHR02_4894652	C	T	4894652
SVITVVI_VCABSAUV08_V1.1.HAP2.CHR02_4894851	A	C	4894851
SVITVVI_VCABSAUV08_V1.1.HAP2.CHR02_4896088	T	C	4896088
SVITVVI_VCABSAUV08_V1.1.HAP2.CHR02_4896160	T	C	4896160
SVITVVI_VCABSAUV08_V1.1.HAP2.CHR02_4896566	G	C	4896566
SVITVVI_VCABSAUV08_V1.1.HAP2.CHR02_4896744	A	C	4896744
SVITVVI_VCABSAUV08_V1.1.HAP2.CHR02_4896949	A	G	4896949
SVITVVI_VCABSAUV08_V1.1.HAP2.CHR02_4896984	-	T	4896984
SVITVVI_VCABSAUV08_V1.1.HAP2.CHR02_4897553	A	G	4897553
SVITVVI_VCABSAUV08_V1.1.HAP2.CHR02_4897729	A	T	4897729
SVITVVI_VCABSAUV08_V1.1.HAP2.CHR02_4898225	A	G	4898225
SVITVVI_VCABSAUV08_V1.1.HAP2.CHR02_4899062	G	A	4899062
SVITVVI_VCABSAUV08_V1.1.HAP2.CHR02_4899145	C	T	4899145
SVITVVI_VCABSAUV08_V1.1.HAP2.CHR02_4899359	A	G	4899359
SVITVVI_VCABSAUV08_V1.1.HAP2.CHR02_4899555	A	T	4899555
SVITVVI_VCABSAUV08_V1.1.HAP2.CHR02_4899626	A	G	4899626
SVITVVI_VCABSAUV08_V1.1.HAP2.CHR02_4899928	G	A	4899928
SVITVVI_VCABSAUV08_V1.1.HAP2.CHR02_4900138	A	G	4900138
SVITVVI_VCABSAUV08_V1.1.HAP2.CHR02_4900512	A	G	4900512
SVITVVI_VCABSAUV08_V1.1.HAP2.CHR02_4903515	A	C	4903515
SVITVVI_VCABSAUV08_V1.1.HAP2.CHR02_4903559	C	T	4903559
SVITVVI_VCABSAUV08_V1.1.HAP2.CHR02_4904540	G	T	4904540
SVITVVI_VCABSAUV08_V1.1.HAP2.CHR02_4904551	A	C	4904551
SVITVVI_VCABSAUV08_V1.1.HAP2.CHR02_4905178	C	T	4905178
SVITVVI_VCABSAUV08_V1.1.HAP2.CHR02_4905278	A	C	4905278
SVITVVI_VCABSAUV08_V1.1.HAP2.CHR02_4905748	C	T	4905748
SVITVVI_VCABSAUV08_V1.1.HAP2.CHR02_4905803	A	C	4905803
SVITVVI_VCABSAUV08_V1.1.HAP2.CHR02_4905884	A	C	4905884
SVITVVI_VCABSAUV08_V1.1.HAP2.CHR02_4906310	G	A	4906310
SVITVVI_VCABSAUV08_V1.1.HAP2.CHR02_4907022	A	G	4907022
SVITVVI_VCABSAUV08_V1.1.HAP2.CHR02_4907129	T	A	4907129
SVITVVI_VCABSAUV08_V1.1.HAP2.CHR02_4907406	T	C	4907406
SVITVVI_VCABSAUV08_V1.1.HAP2.CHR02_4907954	A	T	4907954
SVITVVI_VCABSAUV08_V1.1.HAP2.CHR02_4908163	T	A	4908163
SVITVVI_VCABSAUV08_V1.1.HAP2.CHR02_4908164	A	T	4908164
SVITVVI_VCABSAUV08_V1.1.HAP2.CHR02_4908231	C	T	4908231
SVITVVI_VCABSAUV08_V1.1.HAP2.CHR02_4908627	T	C	4908627
SVITVVI_VCABSAUV08_V1.1.HAP2.CHR02_4908763	A	G	4908763
SVITVVI_VCABSAUV08_V1.1.HAP2.CHR02_4908931	T	G	4908931
SVITVVI_VCABSAUV08_V1.1.HAP2.CHR02_4909023	A	C	4909023
SVITVVI_VCABSAUV08_V1.1.HAP2.CHR02_4909107	C	T	4909107
SVITVVI_VCABSAUV08_V1.1.HAP2.CHR02_4909520	A	C	4909520
SVITVVI_VCABSAUV08_V1.1.HAP2.CHR02_4909618	C	T	4909618
SVITVVI_VCABSAUV08_V1.1.HAP2.CHR02_4909650	T	A	4909650
SVITVVI_VCABSAUV08_V1.1.HAP2.CHR02_4909676	T	C	4909676
SVITVVI_VCABSAUV08_V1.1.HAP2.CHR02_4909912	C	G	4909912
SVITVVI_VCABSAUV08_V1.1.HAP2.CHR02_4909994	A	G	4909994
SVITVVI_VCABSAUV08_V1.1.HAP2.CHR02_4910165	A	G	4910165
SVITVVI_VCABSAUV08_V1.1.HAP2.CHR02_4910298	A	G	4910298
SVITVVI_VCABSAUV08_V1.1.HAP2.CHR02_4910311	C	T	4910311
SVITVVI_VCABSAUV08_V1.1.HAP2.CHR02_4910399	A	T	4910399
SVITVVI_VCABSAUV08_V1.1.HAP2.CHR02_4910480	T	A	4910480
SVITVVI_VCABSAUV08_V1.1.HAP2.CHR02_4910552	C	-	4910552
SVITVVI_VCABSAUV08_V1.1.HAP2.CHR02_4910909	A	G	4910909
SVITVVI_VCABSAUV08_V1.1.HAP2.CHR02_4910986	A	G	4910986
SVITVVI_VCABSAUV08_V1.1.HAP2.CHR02_4911140	A	C	4911140
SVITVVI_VCABSAUV08_V1.1.HAP2.CHR02_4911269	T	-	4911269
SVITVVI_VCABSAUV08_V1.1.HAP2.CHR02_4911319	T	C	4911319
SVITVVI_VCABSAUV08_V1.1.HAP2.CHR02_4911376	C	T	4911376
SVITVVI_VCABSAUV08_V1.1.HAP2.CHR02_4911580	A	-	4911580
SVITVVI_VCABSAUV08_V1.1.HAP2.CHR02_4911873	C	-	4911873
SVITVVI_VCABSAUV08_V1.1.HAP2.CHR02_4912158	C	A	4912158
SVITVVI_VCABSAUV08_V1.1.HAP2.CHR02_4913545	T	-	4913545
SVITVVI_VCABSAUV08_V1.1.HAP2.CHR02_4913550	A	T	4913550
SVITVVI_VCABSAUV08_V1.1.HAP2.CHR02_4913983	T	C	4913983
SVITVVI_VCABSAUV08_V1.1.HAP2.CHR02_4914027	-	T	4914027
SVITVVI_VCABSAUV08_V1.1.HAP2.CHR02_4914495	-	T	4914495
SVITVVI_VCABSAUV08_V1.1.HAP2.CHR02_4914511	C	T	4914511
SVITVVI_VCABSAUV08_V1.1.HAP2.CHR02_4914521	T	G	4914521
SVITVVI_VCABSAUV08_V1.1.HAP2.CHR02_4914546	T	G	4914546
SVITVVI_VCABSAUV08_V1.1.HAP2.CHR02_4914902	A	G	4914902
SVITVVI_VCABSAUV08_V1.1.HAP2.CHR02_4915274	T	A	4915274
SVITVVI_VCABSAUV08_V1.1.HAP2.CHR02_4915297	T	C	4915297
SVITVVI_VCABSAUV08_V1.1.HAP2.CHR02_4915630	G	T	4915630
SVITVVI_VCABSAUV08_V1.1.HAP2.CHR02_4915671	A	-	4915671
SVITVVI_VCABSAUV08_V1.1.HAP2.CHR02_4915723	C	T	4915723
SVITVVI_VCABSAUV08_V1.1.HAP2.CHR02_4915748	T	C	4915748
SVITVVI_VCABSAUV08_V1.1.HAP2.CHR02_4915754	A	G	4915754
SVITVVI_VCABSAUV08_V1.1.HAP2.CHR02_4915781	A	G	4915781
SVITVVI_VCABSAUV08_V1.1.HAP2.CHR02_4915819	G	-	4915819
SVITVVI_VCABSAUV08_V1.1.HAP2.CHR02_4915849	C	G	4915849
SVITVVI_VCABSAUV08_V1.1.HAP2.CHR02_4915938	G	A	4915938
SVITVVI_VCABSAUV08_V1.1.HAP2.CHR02_4916074	A	-	4916074
SVITVVI_VCABSAUV08_V1.1.HAP2.CHR02_4928396	T	C	4928396
SVITVVI_VCABSAUV08_V1.1.HAP2.CHR02_4928435	G	A	4928435
SVITVVI_VCABSAUV08_V1.1.HAP2.CHR02_4928647	C	T	4928647
SVITVVI_VCABSAUV08_V1.1.HAP2.CHR02_4928953	-	C	4928953
SVITVVI_VCABSAUV08_V1.1.HAP2.CHR02_4929048	A	G	4929048
SVITVVI_VCABSAUV08_V1.1.HAP2.CHR02_4929060	G	C	4929060
SVITVVI_VCABSAUV08_V1.1.HAP2.CHR02_4929067	T	C	4929067
SVITVVI_VCABSAUV08_V1.1.HAP2.CHR02_4929112	G	T	4929112
SVITVVI_VCABSAUV08_V1.1.HAP2.CHR02_4929483	G	T	4929483
SVITVVI_VCABSAUV08_V1.1.HAP2.CHR02_4929529	A	G	4929529
SVITVVI_VCABSAUV08_V1.1.HAP2.CHR02_4929570	G	T	4929570
SVITVVI_VCABSAUV08_V1.1.HAP2.CHR02_4929705	G	C	4929705
SVITVVI_VCABSAUV08_V1.1.HAP2.CHR02_4929768	T	C	4929768
SVITVVI_VCABSAUV08_V1.1.HAP2.CHR02_4929849	G	C	4929849
SVITVVI_VCABSAUV08_V1.1.HAP2.CHR02_4929901	-	A	4929901
SVITVVI_VCABSAUV08_V1.1.HAP2.CHR02_4929920	G	A	4929920
SVITVVI_VCABSAUV08_V1.1.HAP2.CHR02_4929943	A	G	4929943
SVITVVI_VCABSAUV08_V1.1.HAP2.CHR02_4929977	T	G	4929977
SVITVVI_VCABSAUV08_V1.1.HAP2.CHR02_4930079	T	C	4930079
SVITVVI_VCABSAUV08_V1.1.HAP2.CHR02_4930144	C	A	4930144
SVITVVI_VCABSAUV08_V1.1.HAP2.CHR02_4930156	T	-	4930156
SVITVVI_VCABSAUV08_V1.1.HAP2.CHR02_4930233	G	-	4930233
SVITVVI_VCABSAUV08_V1.1.HAP2.CHR02_4930426	T	C	4930426
SVITVVI_VCABSAUV08_V1.1.HAP2.CHR02_4930437	A	G	4930437
SVITVVI_VCABSAUV08_V1.1.HAP2.CHR02_4930450	A	C	4930450
SVITVVI_VCABSAUV08_V1.1.HAP2.CHR02_4930458	C	G	4930458
SVITVVI_VCABSAUV08_V1.1.HAP2.CHR02_4930504	A	T	4930504
SVITVVI_VCABSAUV08_V1.1.HAP2.CHR02_4930667	G	A	4930667
SVITVVI_VCABSAUV08_V1.1.HAP2.CHR02_4930722	T	C	4930722
SVITVVI_VCABSAUV08_V1.1.HAP2.CHR02_4930727	A	G	4930727
SVITVVI_VCABSAUV08_V1.1.HAP2.CHR02_4930841	C	T	4930841
SVITVVI_VCABSAUV08_V1.1.HAP2.CHR02_4930863	C	T	4930863
SVITVVI_VCABSAUV08_V1.1.HAP2.CHR02_4930878	G	T	4930878
SVITVVI_VCABSAUV08_V1.1.HAP2.CHR02_4930888	T	-	4930888
SVITVVI_VCABSAUV08_V1.1.HAP2.CHR02_4930997	T	C	4930997
SVITVVI_VCABSAUV08_V1.1.HAP2.CHR02_4931010	A	T	4931010
SVITVVI_VCABSAUV08_V1.1.HAP2.CHR02_4931108	T	-	4931108
SVITVVI_VCABSAUV08_V1.1.HAP2.CHR02_4931182	A	G	4931182
SVITVVI_VCABSAUV08_V1.1.HAP2.CHR02_4931271	A	G	4931271
SVITVVI_VCABSAUV08_V1.1.HAP2.CHR02_4931332	G	A	4931332
SVITVVI_VCABSAUV08_V1.1.HAP2.CHR02_4931412	A	G	4931412
SVITVVI_VCABSAUV08_V1.1.HAP2.CHR02_4931414	T	C	4931414
SVITVVI_VCABSAUV08_V1.1.HAP2.CHR02_4931489	G	T	4931489
SVITVVI_VCABSAUV08_V1.1.HAP2.CHR02_4931870	T	C	4931870
SVITVVI_VCABSAUV08_V1.1.HAP2.CHR02_4931916	-	C	4931916
SVITVVI_VCABSAUV08_V1.1.HAP2.CHR02_4932009	A	G	4932009
SVITVVI_VCABSAUV08_V1.1.HAP2.CHR02_4932091	C	T	4932091
SVITVVI_VCABSAUV08_V1.1.HAP2.CHR02_4932174	A	T	4932174
SVITVVI_VCABSAUV08_V1.1.HAP2.CHR02_4932394	T	C	4932394
SVITVVI_VCABSAUV08_V1.1.HAP2.CHR02_4932449	A	G	4932449
SVITVVI_VCABSAUV08_V1.1.HAP2.CHR02_4932494	G	C	4932494
SVITVVI_VCABSAUV08_V1.1.HAP2.CHR02_4932559	A	G	4932559
SVITVVI_VCABSAUV08_V1.1.HAP2.CHR02_4932663	G	T	4932663
SVITVVI_VCABSAUV08_V1.1.HAP2.CHR02_4932690	C	T	4932690
SVITVVI_VCABSAUV08_V1.1.HAP2.CHR02_4932733	T	C	4932733
SVITVVI_VCABSAUV08_V1.1.HAP2.CHR02_4932858	C	T	4932858
SVITVVI_VCABSAUV08_V1.1.HAP2.CHR02_4932977	A	C	4932977
SVITVVI_VCABSAUV08_V1.1.HAP2.CHR02_4933136	C	G	4933136
SVITVVI_VCABSAUV08_V1.1.HAP2.CHR02_4933160	C	T	4933160
SVITVVI_VCABSAUV08_V1.1.HAP2.CHR02_4933391	C	G	4933391
SVITVVI_VCABSAUV08_V1.1.HAP2.CHR02_4933477	G	A	4933477
SVITVVI_VCABSAUV08_V1.1.HAP2.CHR02_4933577	G	C	4933577
SVITVVI_VCABSAUV08_V1.1.HAP2.CHR02_4933608	G	A	4933608
SVITVVI_VCABSAUV08_V1.1.HAP2.CHR02_4933688	G	T	4933688
SVITVVI_VCABSAUV08_V1.1.HAP2.CHR02_4933693	G	T	4933693
SVITVVI_VCABSAUV08_V1.1.HAP2.CHR02_4934083	A	T	4934083
SVITVVI_VCABSAUV08_V1.1.HAP2.CHR02_4934269	T	C	4934269
SVITVVI_VCABSAUV08_V1.1.HAP2.CHR02_4934274	G	A	4934274
SVITVVI_VCABSAUV08_V1.1.HAP2.CHR02_4934322	T	C	4934322
SVITVVI_VCABSAUV08_V1.1.HAP2.CHR02_4934355	C	A	4934355
SVITVVI_VCABSAUV08_V1.1.HAP2.CHR02_4934380	G	C	4934380
SVITVVI_VCABSAUV08_V1.1.HAP2.CHR02_4934429	C	A	4934429
SVITVVI_VCABSAUV08_V1.1.HAP2.CHR02_4934434	G	T	4934434
SVITVVI_VCABSAUV08_V1.1.HAP2.CHR02_4934480	-	T	4934480
SVITVVI_VCABSAUV08_V1.1.HAP2.CHR02_4934510	A	G	4934510
SVITVVI_VCABSAUV08_V1.1.HAP2.CHR02_4934961	G	A	4934961
SVITVVI_VCABSAUV08_V1.1.HAP2.CHR02_4934968	A	G	4934968
SVITVVI_VCABSAUV08_V1.1.HAP2.CHR02_4934983	A	G	4934983
SVITVVI_VCABSAUV08_V1.1.HAP2.CHR02_4935044	G	A	4935044
SVITVVI_VCABSAUV08_V1.1.HAP2.CHR02_4935081	C	T	4935081
SVITVVI_VCABSAUV08_V1.1.HAP2.CHR02_4935091	T	A	4935091
SVITVVI_VCABSAUV08_V1.1.HAP2.CHR02_4935101	T	G	4935101
SVITVVI_VCABSAUV08_V1.1.HAP2.CHR02_4935158	C	T	4935158
SVITVVI_VCABSAUV08_V1.1.HAP2.CHR02_4935170	A	T	4935170
SVITVVI_VCABSAUV08_V1.1.HAP2.CHR02_4935195	A	C	4935195
SVITVVI_VCABSAUV08_V1.1.HAP2.CHR02_4935340	A	G	4935340
SVITVVI_VCABSAUV08_V1.1.HAP2.CHR02_4935484	T	C	4935484
SVITVVI_VCABSAUV08_V1.1.HAP2.CHR02_4935523	A	T	4935523
SVITVVI_VCABSAUV08_V1.1.HAP2.CHR02_4935547	G	T	4935547
SVITVVI_VCABSAUV08_V1.1.HAP2.CHR02_4936885	C	T	4936885
SVITVVI_VCABSAUV08_V1.1.HAP2.CHR02_4936917	G	A	4936917
SVITVVI_VCABSAUV08_V1.1.HAP2.CHR02_4936953	C	G	4936953
SVITVVI_VCABSAUV08_V1.1.HAP2.CHR02_4937014	T	C	4937014
SVITVVI_VCABSAUV08_V1.1.HAP2.CHR02_4937015	T	A	4937015
SVITVVI_VCABSAUV08_V1.1.HAP2.CHR02_4937047	C	-	4937047
SVITVVI_VCABSAUV08_V1.1.HAP2.CHR02_4937147	A	G	4937147
SVITVVI_VCABSAUV08_V1.1.HAP2.CHR02_4937170	A	G	4937170
SVITVVI_VCABSAUV08_V1.1.HAP2.CHR02_4937179	C	G	4937179
SVITVVI_VCABSAUV08_V1.1.HAP2.CHR02_4937271	A	-	4937271
SVITVVI_VCABSAUV08_V1.1.HAP2.CHR02_4937771	A	G	4937771
SVITVVI_VCABSAUV08_V1.1.HAP2.CHR02_4937958	C	T	4937958
SVITVVI_VCABSAUV08_V1.1.HAP2.CHR02_4937962	C	T	4937962
SVITVVI_VCABSAUV08_V1.1.HAP2.CHR02_4937972	T	C	4937972
SVITVVI_VCABSAUV08_V1.1.HAP2.CHR02_4937989	A	G	4937989
SVITVVI_VCABSAUV08_V1.1.HAP2.CHR02_4938091	A	C	4938091
SVITVVI_VCABSAUV08_V1.1.HAP2.CHR02_4938351	A	G	4938351
SVITVVI_VCABSAUV08_V1.1.HAP2.CHR02_4938576	G	A	4938576
SVITVVI_VCABSAUV08_V1.1.HAP2.CHR02_4938878	C	-	4938878
SVITVVI_VCABSAUV08_V1.1.HAP2.CHR02_4939000	A	G	4939000
SVITVVI_VCABSAUV08_V1.1.HAP2.CHR02_4939159	G	A	4939159
SVITVVI_VCABSAUV08_V1.1.HAP2.CHR02_4939429	C	G	4939429
SVITVVI_VCABSAUV08_V1.1.HAP2.CHR02_4939459	A	T	4939459
SVITVVI_VCABSAUV08_V1.1.HAP2.CHR02_4939478	G	T	4939478
SVITVVI_VCABSAUV08_V1.1.HAP2.CHR02_4939637	A	G	4939637
SVITVVI_VCABSAUV08_V1.1.HAP2.CHR02_4939677	C	G	4939677
SVITVVI_VCABSAUV08_V1.1.HAP2.CHR02_4939690	G	T	4939690
SVITVVI_VCABSAUV08_V1.1.HAP2.CHR02_4939854	C	A	4939854
SVITVVI_VCABSAUV08_V1.1.HAP2.CHR02_4940152	G	A	4940152
SVITVVI_VCABSAUV08_V1.1.HAP2.CHR02_4940251	T	C	4940251
SVITVVI_VCABSAUV08_V1.1.HAP2.CHR02_4940345	G	A	4940345
SVITVVI_VCABSAUV08_V1.1.HAP2.CHR02_4940370	G	A	4940370
SVITVVI_VCABSAUV08_V1.1.HAP2.CHR02_4940647	-	G	4940647
SVITVVI_VCABSAUV08_V1.1.HAP2.CHR02_4940730	-	G	4940730
SVITVVI_VCABSAUV08_V1.1.HAP2.CHR02_4940754	C	T	4940754
SVITVVI_VCABSAUV08_V1.1.HAP2.CHR02_4940785	C	A	4940785
SVITVVI_VCABSAUV08_V1.1.HAP2.CHR02_4940787	A	G	4940787
SVITVVI_VCABSAUV08_V1.1.HAP2.CHR02_4940802	T	C	4940802
SVITVVI_VCABSAUV08_V1.1.HAP2.CHR02_4940973	C	T	4940973
SVITVVI_VCABSAUV08_V1.1.HAP2.CHR02_4940988	A	G	4940988
SVITVVI_VCABSAUV08_V1.1.HAP2.CHR02_4941060	G	T	4941060
SVITVVI_VCABSAUV08_V1.1.HAP2.CHR02_4941065	G	A	4941065
SVITVVI_VCABSAUV08_V1.1.HAP2.CHR02_4941220	G	-	4941220
SVITVVI_VCABSAUV08_V1.1.HAP2.CHR02_4941341	A	G	4941341
SVITVVI_VCABSAUV08_V1.1.HAP2.CHR02_4941429	G	A	4941429
SVITVVI_VCABSAUV08_V1.1.HAP2.CHR02_4941472	G	A	4941472
SVITVVI_VCABSAUV08_V1.1.HAP2.CHR02_4941479	T	C	4941479
SVITVVI_VCABSAUV08_V1.1.HAP2.CHR02_4941520	T	C	4941520
SVITVVI_VCABSAUV08_V1.1.HAP2.CHR02_4941557	G	A	4941557
SVITVVI_VCABSAUV08_V1.1.HAP2.CHR02_4941560	C	A	4941560
SVITVVI_VCABSAUV08_V1.1.HAP2.CHR02_4941610	T	G	4941610
SVITVVI_VCABSAUV08_V1.1.HAP2.CHR02_4941630	G	A	4941630
SVITVVI_VCABSAUV08_V1.1.HAP2.CHR02_4941790	A	T	4941790
SVITVVI_VCABSAUV08_V1.1.HAP2.CHR02_4941795	A	G	4941795
SVITVVI_VCABSAUV08_V1.1.HAP2.CHR02_4941910	C	A	4941910
SVITVVI_VCABSAUV08_V1.1.HAP2.CHR02_4942197	T	C	4942197
SVITVVI_VCABSAUV08_V1.1.HAP2.CHR02_4942199	T	C	4942199
SVITVVI_VCABSAUV08_V1.1.HAP2.CHR02_4942275	T	A	4942275
SVITVVI_VCABSAUV08_V1.1.HAP2.CHR02_4942377	A	T	4942377
SVITVVI_VCABSAUV08_V1.1.HAP2.CHR02_4942402	G	A	4942402
SVITVVI_VCABSAUV08_V1.1.HAP2.CHR02_4942524	G	A	4942524
SVITVVI_VCABSAUV08_V1.1.HAP2.CHR02_4942572	T	C	4942572
SVITVVI_VCABSAUV08_V1.1.HAP2.CHR02_4942588	A	G	4942588
SVITVVI_VCABSAUV08_V1.1.HAP2.CHR02_4942589	G	A	4942589
SVITVVI_VCABSAUV08_V1.1.HAP2.CHR02_4942791	G	A	4942791
SVITVVI_VCABSAUV08_V1.1.HAP2.CHR02_4942863	G	A	4942863
SVITVVI_VCABSAUV08_V1.1.HAP2.CHR02_4942920	C	T	4942920
SVITVVI_VCABSAUV08_V1.1.HAP2.CHR02_4942921	G	A	4942921
SVITVVI_VCABSAUV08_V1.1.HAP2.CHR02_4942961	G	T	4942961
SVITVVI_VCABSAUV08_V1.1.HAP2.CHR02_4942972	T	C	4942972
SVITVVI_VCABSAUV08_V1.1.HAP2.CHR02_4943029	A	G	4943029
SVITVVI_VCABSAUV08_V1.1.HAP2.CHR02_4943044	T	C	4943044
SVITVVI_VCABSAUV08_V1.1.HAP2.CHR02_4943512	T	-	4943512
SVITVVI_VCABSAUV08_V1.1.HAP2.CHR02_4943757	C	T	4943757
SVITVVI_VCABSAUV08_V1.1.HAP2.CHR02_4943881	C	T	4943881
SVITVVI_VCABSAUV08_V1.1.HAP2.CHR02_4943884	-	A	4943884
SVITVVI_VCABSAUV08_V1.1.HAP2.CHR02_4943885	C	T	4943885
SVITVVI_VCABSAUV08_V1.1.HAP2.CHR02_4944075	T	C	4944075
SVITVVI_VCABSAUV08_V1.1.HAP2.CHR02_4944102	C	T	4944102
SVITVVI_VCABSAUV08_V1.1.HAP2.CHR02_4944248	C	T	4944248
SVITVVI_VCABSAUV08_V1.1.HAP2.CHR02_4944409	A	G	4944409
SVITVVI_VCABSAUV08_V1.1.HAP2.CHR02_4944703	A	G	4944703
SVITVVI_VCABSAUV08_V1.1.HAP2.CHR02_4944726	A	T	4944726
SVITVVI_VCABSAUV08_V1.1.HAP2.CHR02_4944730	T	C	4944730
SVITVVI_VCABSAUV08_V1.1.HAP2.CHR02_4944748	G	C	4944748
SVITVVI_VCABSAUV08_V1.1.HAP2.CHR02_4944818	G	A	4944818
SVITVVI_VCABSAUV08_V1.1.HAP2.CHR02_4944876	A	C	4944876
SVITVVI_VCABSAUV08_V1.1.HAP2.CHR02_4945025	A	G	4945025
SVITVVI_VCABSAUV08_V1.1.HAP2.CHR02_4945200	C	G	4945200
SVITVVI_VCABSAUV08_V1.1.HAP2.CHR02_4945271	A	C	4945271
SVITVVI_VCABSAUV08_V1.1.HAP2.CHR02_4945300	G	T	4945300
SVITVVI_VCABSAUV08_V1.1.HAP2.CHR02_4945395	C	T	4945395
SVITVVI_VCABSAUV08_V1.1.HAP2.CHR02_4945431	-	A	4945431
SVITVVI_VCABSAUV08_V1.1.HAP2.CHR02_4945450	C	T	4945450
SVITVVI_VCABSAUV08_V1.1.HAP2.CHR02_4945481	C	T	4945481
SVITVVI_VCABSAUV08_V1.1.HAP2.CHR02_4945610	G	A	4945610
SVITVVI_VCABSAUV08_V1.1.HAP2.CHR02_4945632	C	-	4945632
SVITVVI_VCABSAUV08_V1.1.HAP2.CHR02_4945671	A	G	4945671
SVITVVI_VCABSAUV08_V1.1.HAP2.CHR02_4945724	C	T	4945724
SVITVVI_VCABSAUV08_V1.1.HAP2.CHR02_4945733	A	C	4945733
SVITVVI_VCABSAUV08_V1.1.HAP2.CHR02_4945843	G	C	4945843
SVITVVI_VCABSAUV08_V1.1.HAP2.CHR02_4945904	T	C	4945904
SVITVVI_VCABSAUV08_V1.1.HAP2.CHR02_4945949	G	T	4945949
SVITVVI_VCABSAUV08_V1.1.HAP2.CHR02_4945962	T	A	4945962
SVITVVI_VCABSAUV08_V1.1.HAP2.CHR02_4946017	A	T	4946017
SVITVVI_VCABSAUV08_V1.1.HAP2.CHR02_4946196	T	C	4946196
SVITVVI_VCABSAUV08_V1.1.HAP2.CHR02_4946220	A	G	4946220
SVITVVI_VCABSAUV08_V1.1.HAP2.CHR02_4946229	C	G	4946229
SVITVVI_VCABSAUV08_V1.1.HAP2.CHR02_4946269	T	C	4946269
SVITVVI_VCABSAUV08_V1.1.HAP2.CHR02_4946346	A	G	4946346
SVITVVI_VCABSAUV08_V1.1.HAP2.CHR02_4946524	C	G	4946524
SVITVVI_VCABSAUV08_V1.1.HAP2.CHR02_4946598	G	A	4946598
SVITVVI_VCABSAUV08_V1.1.HAP2.CHR02_4946675	A	T	4946675
SVITVVI_VCABSAUV08_V1.1.HAP2.CHR02_4946704	T	A	4946704
SVITVVI_VCABSAUV08_V1.1.HAP2.CHR02_4946766	A	C	4946766
SVITVVI_VCABSAUV08_V1.1.HAP2.CHR02_4946910	T	A	4946910
SVITVVI_VCABSAUV08_V1.1.HAP2.CHR02_4946978	A	C	4946978
SVITVVI_VCABSAUV08_V1.1.HAP2.CHR02_4947039	A	G	4947039
SVITVVI_VCABSAUV08_V1.1.HAP2.CHR02_4947128	C	T	4947128
SVITVVI_VCABSAUV08_V1.1.HAP2.CHR02_4947172	A	G	4947172
SVITVVI_VCABSAUV08_V1.1.HAP2.CHR02_4947278	G	A	4947278
SVITVVI_VCABSAUV08_V1.1.HAP2.CHR02_4947284	T	C	4947284
SVITVVI_VCABSAUV08_V1.1.HAP2.CHR02_4947301	T	C	4947301
SVITVVI_VCABSAUV08_V1.1.HAP2.CHR02_4947306	A	G	4947306
SVITVVI_VCABSAUV08_V1.1.HAP2.CHR02_4947319	G	A	4947319
SVITVVI_VCABSAUV08_V1.1.HAP2.CHR02_4947320	A	T	4947320
SVITVVI_VCABSAUV08_V1.1.HAP2.CHR02_4947348	T	A	4947348
SVITVVI_VCABSAUV08_V1.1.HAP2.CHR02_4947398	C	T	4947398
SVITVVI_VCABSAUV08_V1.1.HAP2.CHR02_4947400	T	C	4947400
SVITVVI_VCABSAUV08_V1.1.HAP2.CHR02_4947469	A	T	4947469
SVITVVI_VCABSAUV08_V1.1.HAP2.CHR02_4947674	A	G	4947674
SVITVVI_VCABSAUV08_V1.1.HAP2.CHR02_4947700	T	A	4947700
SVITVVI_VCABSAUV08_V1.1.HAP2.CHR02_4947895	A	G	4947895
SVITVVI_VCABSAUV08_V1.1.HAP2.CHR02_4947908	T	C	4947908
SVITVVI_VCABSAUV08_V1.1.HAP2.CHR02_4947982	A	T	4947982
SVITVVI_VCABSAUV08_V1.1.HAP2.CHR02_4948029	G	T	4948029
SVITVVI_VCABSAUV08_V1.1.HAP2.CHR02_4948036	C	T	4948036
SVITVVI_VCABSAUV08_V1.1.HAP2.CHR02_4948044	T	C	4948044
SVITVVI_VCABSAUV08_V1.1.HAP2.CHR02_4948293	T	A	4948293
SVITVVI_VCABSAUV08_V1.1.HAP2.CHR02_4948301	G	A	4948301
SVITVVI_VCABSAUV08_V1.1.HAP2.CHR02_4948302	A	C	4948302
SVITVVI_VCABSAUV08_V1.1.HAP2.CHR02_4948577	T	C	4948577
SVITVVI_VCABSAUV08_V1.1.HAP2.CHR02_4948669	T	C	4948669
SVITVVI_VCABSAUV08_V1.1.HAP2.CHR02_4948704	A	T	4948704
SVITVVI_VCABSAUV08_V1.1.HAP2.CHR02_4948821	A	-	4948821
SVITVVI_VCABSAUV08_V1.1.HAP2.CHR02_4948841	C	T	4948841
SVITVVI_VCABSAUV08_V1.1.HAP2.CHR02_4949124	A	T	4949124
SVITVVI_VCABSAUV08_V1.1.HAP2.CHR02_4949330	T	C	4949330
SVITVVI_VCABSAUV08_V1.1.HAP2.CHR02_4949346	T	G	4949346
SVITVVI_VCABSAUV08_V1.1.HAP2.CHR02_4949361	C	T	4949361
SVITVVI_VCABSAUV08_V1.1.HAP2.CHR02_4949380	G	A	4949380
SVITVVI_VCABSAUV08_V1.1.HAP2.CHR02_4949410	T	C	4949410
SVITVVI_VCABSAUV08_V1.1.HAP2.CHR02_4949475	T	C	4949475
SVITVVI_VCABSAUV08_V1.1.HAP2.CHR02_4949600	G	A	4949600
SVITVVI_VCABSAUV08_V1.1.HAP2.CHR02_4949644	A	G	4949644
SVITVVI_VCABSAUV08_V1.1.HAP2.CHR02_4949677	-	A	4949677
SVITVVI_VCABSAUV08_V1.1.HAP2.CHR02_4949753	A	G	4949753
SVITVVI_VCABSAUV08_V1.1.HAP2.CHR02_4949847	C	T	4949847
SVITVVI_VCABSAUV08_V1.1.HAP2.CHR02_4949906	T	G	4949906
SVITVVI_VCABSAUV08_V1.1.HAP2.CHR02_4949913	G	C	4949913
SVITVVI_VCABSAUV08_V1.1.HAP2.CHR02_4950003	A	C	4950003
SVITVVI_VCABSAUV08_V1.1.HAP2.CHR02_4950080	A	G	4950080
SVITVVI_VCABSAUV08_V1.1.HAP2.CHR02_4950120	G	T	4950120
SVITVVI_VCABSAUV08_V1.1.HAP2.CHR02_4950460	T	G	4950460
SVITVVI_VCABSAUV08_V1.1.HAP2.CHR02_4950568	G	A	4950568
SVITVVI_VCABSAUV08_V1.1.HAP2.CHR02_4950572	C	G	4950572
SVITVVI_VCABSAUV08_V1.1.HAP2.CHR02_4950626	C	T	4950626
SVITVVI_VCABSAUV08_V1.1.HAP2.CHR02_4950658	G	A	4950658
SVITVVI_VCABSAUV08_V1.1.HAP2.CHR02_4950660	C	A	4950660
SVITVVI_VCABSAUV08_V1.1.HAP2.CHR02_4950684	C	T	4950684
SVITVVI_VCABSAUV08_V1.1.HAP2.CHR02_4950751	C	-	4950751
SVITVVI_VCABSAUV08_V1.1.HAP2.CHR02_4950791	C	T	4950791
SVITVVI_VCABSAUV08_V1.1.HAP2.CHR02_4950793	T	C	4950793
SVITVVI_VCABSAUV08_V1.1.HAP2.CHR02_4950915	A	G	4950915
SVITVVI_VCABSAUV08_V1.1.HAP2.CHR02_4950978	T	C	4950978
SVITVVI_VCABSAUV08_V1.1.HAP2.CHR02_4951233	T	-	4951233
SVITVVI_VCABSAUV08_V1.1.HAP2.CHR02_4951271	G	T	4951271
SVITVVI_VCABSAUV08_V1.1.HAP2.CHR02_4951272	C	-	4951272
SVITVVI_VCABSAUV08_V1.1.HAP2.CHR02_4951362	T	A	4951362
SVITVVI_VCABSAUV08_V1.1.HAP2.CHR02_4951376	G	A	4951376
SVITVVI_VCABSAUV08_V1.1.HAP2.CHR02_4951435	-	A	4951435
SVITVVI_VCABSAUV08_V1.1.HAP2.CHR02_4951481	C	G	4951481
SVITVVI_VCABSAUV08_V1.1.HAP2.CHR02_4951523	T	C	4951523
SVITVVI_VCABSAUV08_V1.1.HAP2.CHR02_4951535	T	C	4951535
SVITVVI_VCABSAUV08_V1.1.HAP2.CHR02_4951543	T	A	4951543
SVITVVI_VCABSAUV08_V1.1.HAP2.CHR02_4951880	A	T	4951880
SVITVVI_VCABSAUV08_V1.1.HAP2.CHR02_4951921	-	G	4951921
SVITVVI_VCABSAUV08_V1.1.HAP2.CHR02_4951950	C	T	4951950
SVITVVI_VCABSAUV08_V1.1.HAP2.CHR02_4952087	C	T	4952087
SVITVVI_VCABSAUV08_V1.1.HAP2.CHR02_4952111	C	A	4952111
SVITVVI_VCABSAUV08_V1.1.HAP2.CHR02_4952118	G	A	4952118
SVITVVI_VCABSAUV08_V1.1.HAP2.CHR02_4952119	C	T	4952119
SVITVVI_VCABSAUV08_V1.1.HAP2.CHR02_4952120	C	T	4952120
SVITVVI_VCABSAUV08_V1.1.HAP2.CHR02_4952144	T	-	4952144
SVITVVI_VCABSAUV08_V1.1.HAP2.CHR02_4952166	A	G	4952166
SVITVVI_VCABSAUV08_V1.1.HAP2.CHR02_4952191	A	G	4952191
SVITVVI_VCABSAUV08_V1.1.HAP2.CHR02_4952618	G	A	4952618
SVITVVI_VCABSAUV08_V1.1.HAP2.CHR02_4952777	G	A	4952777
SVITVVI_VCABSAUV08_V1.1.HAP2.CHR02_4952800	A	T	4952800
SVITVVI_VCABSAUV08_V1.1.HAP2.CHR02_4952812	A	G	4952812
SVITVVI_VCABSAUV08_V1.1.HAP2.CHR02_4953060	G	A	4953060
SVITVVI_VCABSAUV08_V1.1.HAP2.CHR02_4953145	A	G	4953145
SVITVVI_VCABSAUV08_V1.1.HAP2.CHR02_4953153	A	G	4953153
SVITVVI_VCABSAUV08_V1.1.HAP2.CHR02_4953170	G	C	4953170
SVITVVI_VCABSAUV08_V1.1.HAP2.CHR02_4953186	T	C	4953186
SVITVVI_VCABSAUV08_V1.1.HAP2.CHR02_4953252	T	-	4953252
SVITVVI_VCABSAUV08_V1.1.HAP2.CHR02_4953402	C	G	4953402
SVITVVI_VCABSAUV08_V1.1.HAP2.CHR02_4954053	T	C	4954053
SVITVVI_VCABSAUV08_V1.1.HAP2.CHR02_4954057	A	G	4954057
SVITVVI_VCABSAUV08_V1.1.HAP2.CHR02_4954113	A	G	4954113
SVITVVI_VCABSAUV08_V1.1.HAP2.CHR02_4954467	G	-	4954467
SVITVVI_VCABSAUV08_V1.1.HAP2.CHR02_4956076	A	G	4956076
SVITVVI_VCABSAUV08_V1.1.HAP2.CHR02_4956092	T	C	4956092
SVITVVI_VCABSAUV08_V1.1.HAP2.CHR02_4956111	C	T	4956111
SVITVVI_VCABSAUV08_V1.1.HAP2.CHR02_4956143	T	C	4956143
SVITVVI_VCABSAUV08_V1.1.HAP2.CHR02_4956172	T	C	4956172
SVITVVI_VCABSAUV08_V1.1.HAP2.CHR02_4956191	T	-	4956191
SVITVVI_VCABSAUV08_V1.1.HAP2.CHR02_4957650	T	G	4957650
SVITVVI_VCABSAUV08_V1.1.HAP2.CHR02_4957680	G	A	4957680
SVITVVI_VCABSAUV08_V1.1.HAP2.CHR02_4957778	A	G	4957778
SVITVVI_VCABSAUV08_V1.1.HAP2.CHR02_4957867	A	T	4957867
SVITVVI_VCABSAUV08_V1.1.HAP2.CHR02_4957872	C	T	4957872
SVITVVI_VCABSAUV08_V1.1.HAP2.CHR02_4957895	G	A	4957895
SVITVVI_VCABSAUV08_V1.1.HAP2.CHR02_4957938	T	C	4957938
SVITVVI_VCABSAUV08_V1.1.HAP2.CHR02_4957997	C	T	4957997
SVITVVI_VCABSAUV08_V1.1.HAP2.CHR02_4958004	A	G	4958004
SVITVVI_VCABSAUV08_V1.1.HAP2.CHR02_4958014	C	T	4958014
SVITVVI_VCABSAUV08_V1.1.HAP2.CHR02_4958038	G	T	4958038
SVITVVI_VCABSAUV08_V1.1.HAP2.CHR02_4958055	G	A	4958055
SVITVVI_VCABSAUV08_V1.1.HAP2.CHR02_4958074	T	A	4958074
SVITVVI_VCABSAUV08_V1.1.HAP2.CHR02_4958304	C	T	4958304
SVITVVI_VCABSAUV08_V1.1.HAP2.CHR02_4958374	G	A	4958374
SVITVVI_VCABSAUV08_V1.1.HAP2.CHR02_4958406	C	T	4958406
SVITVVI_VCABSAUV08_V1.1.HAP2.CHR02_4958426	T	C	4958426
SVITVVI_VCABSAUV08_V1.1.HAP2.CHR02_4958428	A	G	4958428
SVITVVI_VCABSAUV08_V1.1.HAP2.CHR02_4958489	C	T	4958489
SVITVVI_VCABSAUV08_V1.1.HAP2.CHR02_4958496	C	T	4958496
SVITVVI_VCABSAUV08_V1.1.HAP2.CHR02_4958550	T	G	4958550
SVITVVI_VCABSAUV08_V1.1.HAP2.CHR02_4958591	T	C	4958591
SVITVVI_VCABSAUV08_V1.1.HAP2.CHR02_4958610	C	A	4958610
SVITVVI_VCABSAUV08_V1.1.HAP2.CHR02_4958618	A	T	4958618
SVITVVI_VCABSAUV08_V1.1.HAP2.CHR02_4958967	A	G	4958967
SVITVVI_VCABSAUV08_V1.1.HAP2.CHR02_4959005	A	C	4959005
SVITVVI_VCABSAUV08_V1.1.HAP2.CHR02_4959050	A	G	4959050
SVITVVI_VCABSAUV08_V1.1.HAP2.CHR02_4959088	T	C	4959088
SVITVVI_VCABSAUV08_V1.1.HAP2.CHR02_4959252	C	A	4959252
SVITVVI_VCABSAUV08_V1.1.HAP2.CHR02_4959301	C	T	4959301
SVITVVI_VCABSAUV08_V1.1.HAP2.CHR02_4959379	C	T	4959379
SVITVVI_VCABSAUV08_V1.1.HAP2.CHR02_4959396	G	A	4959396
SVITVVI_VCABSAUV08_V1.1.HAP2.CHR02_4959411	G	A	4959411
SVITVVI_VCABSAUV08_V1.1.HAP2.CHR02_4959576	G	T	4959576
SVITVVI_VCABSAUV08_V1.1.HAP2.CHR02_4959605	A	C	4959605
SVITVVI_VCABSAUV08_V1.1.HAP2.CHR02_4959647	G	A	4959647
SVITVVI_VCABSAUV08_V1.1.HAP2.CHR02_4959655	T	C	4959655
SVITVVI_VCABSAUV08_V1.1.HAP2.CHR02_4959672	C	T	4959672
SVITVVI_VCABSAUV08_V1.1.HAP2.CHR02_4959786	T	C	4959786
SVITVVI_VCABSAUV08_V1.1.HAP2.CHR02_4959808	G	A	4959808
SVITVVI_VCABSAUV08_V1.1.HAP2.CHR02_4959911	-	C	4959911
SVITVVI_VCABSAUV08_V1.1.HAP2.CHR02_4959925	T	A	4959925
SVITVVI_VCABSAUV08_V1.1.HAP2.CHR02_4959945	-	T	4959945
SVITVVI_VCABSAUV08_V1.1.HAP2.CHR02_4959968	-	A	4959968
SVITVVI_VCABSAUV08_V1.1.HAP2.CHR02_4960012	G	T	4960012
SVITVVI_VCABSAUV08_V1.1.HAP2.CHR02_4960030	C	G	4960030
SVITVVI_VCABSAUV08_V1.1.HAP2.CHR02_4960057	A	T	4960057
SVITVVI_VCABSAUV08_V1.1.HAP2.CHR02_4960100	A	C	4960100
SVITVVI_VCABSAUV08_V1.1.HAP2.CHR02_4960115	C	T	4960115
SVITVVI_VCABSAUV08_V1.1.HAP2.CHR02_4960166	G	A	4960166
SVITVVI_VCABSAUV08_V1.1.HAP2.CHR02_4960176	A	T	4960176
SVITVVI_VCABSAUV08_V1.1.HAP2.CHR02_4960285	T	C	4960285
SVITVVI_VCABSAUV08_V1.1.HAP2.CHR02_4960411	A	G	4960411
SVITVVI_VCABSAUV08_V1.1.HAP2.CHR02_4960466	T	G	4960466
SVITVVI_VCABSAUV08_V1.1.HAP2.CHR02_4960581	C	G	4960581
SVITVVI_VCABSAUV08_V1.1.HAP2.CHR02_4960690	T	C	4960690
SVITVVI_VCABSAUV08_V1.1.HAP2.CHR02_4960698	C	T	4960698
SVITVVI_VCABSAUV08_V1.1.HAP2.CHR02_4960752	C	T	4960752
SVITVVI_VCABSAUV08_V1.1.HAP2.CHR02_4960921	T	G	4960921
SVITVVI_VCABSAUV08_V1.1.HAP2.CHR02_4961449	A	G	4961449
SVITVVI_VCABSAUV08_V1.1.HAP2.CHR02_4961452	G	T	4961452
SVITVVI_VCABSAUV08_V1.1.HAP2.CHR02_4961472	C	T	4961472
SVITVVI_VCABSAUV08_V1.1.HAP2.CHR02_4961480	C	T	4961480
SVITVVI_VCABSAUV08_V1.1.HAP2.CHR02_4961484	C	G	4961484
SVITVVI_VCABSAUV08_V1.1.HAP2.CHR02_4961485	T	-	4961485
SVITVVI_VCABSAUV08_V1.1.HAP2.CHR02_4961576	A	T	4961576
SVITVVI_VCABSAUV08_V1.1.HAP2.CHR02_4961694	G	A	4961694
SVITVVI_VCABSAUV08_V1.1.HAP2.CHR02_4961696	T	A	4961696
SVITVVI_VCABSAUV08_V1.1.HAP2.CHR02_4961708	G	T	4961708
SVITVVI_VCABSAUV08_V1.1.HAP2.CHR02_4961758	C	A	4961758
SVITVVI_VCABSAUV08_V1.1.HAP2.CHR02_4961820	A	G	4961820
SVITVVI_VCABSAUV08_V1.1.HAP2.CHR02_4961978	C	T	4961978
SVITVVI_VCABSAUV08_V1.1.HAP2.CHR02_4962056	T	C	4962056
SVITVVI_VCABSAUV08_V1.1.HAP2.CHR02_4962060	C	T	4962060
SVITVVI_VCABSAUV08_V1.1.HAP2.CHR02_4962094	T	C	4962094
SVITVVI_VCABSAUV08_V1.1.HAP2.CHR02_4962267	A	G	4962267
SVITVVI_VCABSAUV08_V1.1.HAP2.CHR02_4962383	A	G	4962383
SVITVVI_VCABSAUV08_V1.1.HAP2.CHR02_4962767	G	A	4962767
SVITVVI_VCABSAUV08_V1.1.HAP2.CHR02_4962834	A	C	4962834
SVITVVI_VCABSAUV08_V1.1.HAP2.CHR02_4962866	G	-	4962866
SVITVVI_VCABSAUV08_V1.1.HAP2.CHR02_4962961	T	C	4962961
SVITVVI_VCABSAUV08_V1.1.HAP2.CHR02_4962968	C	T	4962968
SVITVVI_VCABSAUV08_V1.1.HAP2.CHR02_4963141	G	A	4963141
SVITVVI_VCABSAUV08_V1.1.HAP2.CHR02_4963169	T	C	4963169
SVITVVI_VCABSAUV08_V1.1.HAP2.CHR02_4963233	A	G	4963233
SVITVVI_VCABSAUV08_V1.1.HAP2.CHR02_4963320	T	C	4963320
SVITVVI_VCABSAUV08_V1.1.HAP2.CHR02_4963370	A	G	4963370
SVITVVI_VCABSAUV08_V1.1.HAP2.CHR02_4963423	G	A	4963423
SVITVVI_VCABSAUV08_V1.1.HAP2.CHR02_4963469	T	C	4963469
SVITVVI_VCABSAUV08_V1.1.HAP2.CHR02_4963590	-	G	4963590
SVITVVI_VCABSAUV08_V1.1.HAP2.CHR02_4963959	A	C	4963959
SVITVVI_VCABSAUV08_V1.1.HAP2.CHR02_4964020	A	G	4964020
SVITVVI_VCABSAUV08_V1.1.HAP2.CHR02_4964208	T	C	4964208
SVITVVI_VCABSAUV08_V1.1.HAP2.CHR02_4964870	G	C	4964870
SVITVVI_VCABSAUV08_V1.1.HAP2.CHR02_4964886	A	G	4964886
SVITVVI_VCABSAUV08_V1.1.HAP2.CHR02_4964899	A	T	4964899
SVITVVI_VCABSAUV08_V1.1.HAP2.CHR02_4965044	G	T	4965044
SVITVVI_VCABSAUV08_V1.1.HAP2.CHR02_4965075	C	T	4965075
SVITVVI_VCABSAUV08_V1.1.HAP2.CHR02_4966233	A	C	4966233
SVITVVI_VCABSAUV08_V1.1.HAP2.CHR02_4966512	T	A	4966512
SVITVVI_VCABSAUV08_V1.1.HAP2.CHR02_4971424	T	C	4971424
SVITVVI_VCABSAUV08_V1.1.HAP2.CHR02_4971592	C	T	4971592
SVITVVI_VCABSAUV08_V1.1.HAP2.CHR02_4971733	C	T	4971733
SVITVVI_VCABSAUV08_V1.1.HAP2.CHR02_4972290	T	A	4972290
SVITVVI_VCABSAUV08_V1.1.HAP2.CHR02_4972334	G	C	4972334
SVITVVI_VCABSAUV08_V1.1.HAP2.CHR02_4972370	C	G	4972370
SVITVVI_VCABSAUV08_V1.1.HAP2.CHR02_4972386	A	G	4972386
SVITVVI_VCABSAUV08_V1.1.HAP2.CHR02_4972389	T	C	4972389
SVITVVI_VCABSAUV08_V1.1.HAP2.CHR02_4972423	C	T	4972423
SVITVVI_VCABSAUV08_V1.1.HAP2.CHR02_4972530	C	T	4972530
SVITVVI_VCABSAUV08_V1.1.HAP2.CHR02_4972535	C	T	4972535
SVITVVI_VCABSAUV08_V1.1.HAP2.CHR02_4972557	C	A	4972557
SVITVVI_VCABSAUV08_V1.1.HAP2.CHR02_4972599	G	T	4972599
SVITVVI_VCABSAUV08_V1.1.HAP2.CHR02_4972809	A	G	4972809
SVITVVI_VCABSAUV08_V1.1.HAP2.CHR02_4972839	G	T	4972839
SVITVVI_VCABSAUV08_V1.1.HAP2.CHR02_4972875	T	G	4972875
SVITVVI_VCABSAUV08_V1.1.HAP2.CHR02_4972882	A	G	4972882
SVITVVI_VCABSAUV08_V1.1.HAP2.CHR02_4972964	C	A	4972964
SVITVVI_VCABSAUV08_V1.1.HAP2.CHR02_4972986	G	A	4972986
SVITVVI_VCABSAUV08_V1.1.HAP2.CHR02_4972995	C	G	4972995
SVITVVI_VCABSAUV08_V1.1.HAP2.CHR02_4973025	G	A	4973025
SVITVVI_VCABSAUV08_V1.1.HAP2.CHR02_4973060	T	C	4973060
SVITVVI_VCABSAUV08_V1.1.HAP2.CHR02_4973110	G	A	4973110
SVITVVI_VCABSAUV08_V1.1.HAP2.CHR02_4973154	C	A	4973154
SVITVVI_VCABSAUV08_V1.1.HAP2.CHR02_4973186	A	G	4973186
SVITVVI_VCABSAUV08_V1.1.HAP2.CHR02_4973341	T	G	4973341
SVITVVI_VCABSAUV08_V1.1.HAP2.CHR02_4973392	G	A	4973392
SVITVVI_VCABSAUV08_V1.1.HAP2.CHR02_4973547	T	C	4973547
SVITVVI_VCABSAUV08_V1.1.HAP2.CHR02_4973737	T	C	4973737
SVITVVI_VCABSAUV08_V1.1.HAP2.CHR02_4973762	A	G	4973762
SVITVVI_VCABSAUV08_V1.1.HAP2.CHR02_4973806	C	T	4973806
SVITVVI_VCABSAUV08_V1.1.HAP2.CHR02_4973828	T	C	4973828
SVITVVI_VCABSAUV08_V1.1.HAP2.CHR02_4973951	A	C	4973951
SVITVVI_VCABSAUV08_V1.1.HAP2.CHR02_4973968	G	A	4973968
SVITVVI_VCABSAUV08_V1.1.HAP2.CHR02_4974055	G	A	4974055
SVITVVI_VCABSAUV08_V1.1.HAP2.CHR02_4974058	T	C	4974058
SVITVVI_VCABSAUV08_V1.1.HAP2.CHR02_4974162	C	T	4974162
SVITVVI_VCABSAUV08_V1.1.HAP2.CHR02_4974363	T	C	4974363
SVITVVI_VCABSAUV08_V1.1.HAP2.CHR02_4974437	G	A	4974437
SVITVVI_VCABSAUV08_V1.1.HAP2.CHR02_4974442	G	C	4974442
SVITVVI_VCABSAUV08_V1.1.HAP2.CHR02_4974502	G	A	4974502
SVITVVI_VCABSAUV08_V1.1.HAP2.CHR02_4974537	C	T	4974537
SVITVVI_VCABSAUV08_V1.1.HAP2.CHR02_4974555	A	C	4974555
SVITVVI_VCABSAUV08_V1.1.HAP2.CHR02_4974597	G	A	4974597
SVITVVI_VCABSAUV08_V1.1.HAP2.CHR02_4974620	C	T	4974620
SVITVVI_VCABSAUV08_V1.1.HAP2.CHR02_4974808	C	T	4974808
SVITVVI_VCABSAUV08_V1.1.HAP2.CHR02_4974864	G	A	4974864
SVITVVI_VCABSAUV08_V1.1.HAP2.CHR02_4974879	G	A	4974879
SVITVVI_VCABSAUV08_V1.1.HAP2.CHR02_4974882	G	T	4974882
SVITVVI_VCABSAUV08_V1.1.HAP2.CHR02_4974893	C	T	4974893
SVITVVI_VCABSAUV08_V1.1.HAP2.CHR02_4975073	C	T	4975073
SVITVVI_VCABSAUV08_V1.1.HAP2.CHR02_4975086	C	G	4975086
SVITVVI_VCABSAUV08_V1.1.HAP2.CHR02_4975092	G	A	4975092
SVITVVI_VCABSAUV08_V1.1.HAP2.CHR02_4980639	G	T	4980639
SVITVVI_VCABSAUV08_V1.1.HAP2.CHR02_4980683	C	T	4980683
SVITVVI_VCABSAUV08_V1.1.HAP2.CHR02_4980696	T	C	4980696
SVITVVI_VCABSAUV08_V1.1.HAP2.CHR02_4980717	A	T	4980717
SVITVVI_VCABSAUV08_V1.1.HAP2.CHR02_4981759	A	T	4981759
SVITVVI_VCABSAUV08_V1.1.HAP2.CHR02_4981857	G	C	4981857
SVITVVI_VCABSAUV08_V1.1.HAP2.CHR02_4981890	G	A	4981890
SVITVVI_VCABSAUV08_V1.1.HAP2.CHR02_4982000	C	T	4982000
SVITVVI_VCABSAUV08_V1.1.HAP2.CHR02_4982396	A	G	4982396
SVITVVI_VCABSAUV08_V1.1.HAP2.CHR02_4982398	T	G	4982398
SVITVVI_VCABSAUV08_V1.1.HAP2.CHR02_4982506	A	C	4982506
SVITVVI_VCABSAUV08_V1.1.HAP2.CHR02_4982518	A	G	4982518
SVITVVI_VCABSAUV08_V1.1.HAP2.CHR02_4982529	T	C	4982529
SVITVVI_VCABSAUV08_V1.1.HAP2.CHR02_4982600	G	C	4982600
SVITVVI_VCABSAUV08_V1.1.HAP2.CHR02_4982619	T	C	4982619
SVITVVI_VCABSAUV08_V1.1.HAP2.CHR02_4982620	A	G	4982620
SVITVVI_VCABSAUV08_V1.1.HAP2.CHR02_4982704	G	A	4982704
SVITVVI_VCABSAUV08_V1.1.HAP2.CHR02_4982715	C	G	4982715
SVITVVI_VCABSAUV08_V1.1.HAP2.CHR02_4982797	G	A	4982797
SVITVVI_VCABSAUV08_V1.1.HAP2.CHR02_4982885	T	C	4982885
SVITVVI_VCABSAUV08_V1.1.HAP2.CHR02_4983168	G	A	4983168
SVITVVI_VCABSAUV08_V1.1.HAP2.CHR02_4983229	A	G	4983229
SVITVVI_VCABSAUV08_V1.1.HAP2.CHR02_4983466	G	T	4983466
SVITVVI_VCABSAUV08_V1.1.HAP2.CHR02_4983471	C	G	4983471
SVITVVI_VCABSAUV08_V1.1.HAP2.CHR02_4983705	G	A	4983705
SVITVVI_VCABSAUV08_V1.1.HAP2.CHR02_4983801	G	A	4983801
SVITVVI_VCABSAUV08_V1.1.HAP2.CHR02_4983818	C	T	4983818
SVITVVI_VCABSAUV08_V1.1.HAP2.CHR02_4983877	G	C	4983877
SVITVVI_VCABSAUV08_V1.1.HAP2.CHR02_4984009	T	A	4984009
SVITVVI_VCABSAUV08_V1.1.HAP2.CHR02_4984027	C	T	4984027
SVITVVI_VCABSAUV08_V1.1.HAP2.CHR02_4984037	T	C	4984037
SVITVVI_VCABSAUV08_V1.1.HAP2.CHR02_4984065	G	T	4984065
SVITVVI_VCABSAUV08_V1.1.HAP2.CHR02_4984093	G	A	4984093
SVITVVI_VCABSAUV08_V1.1.HAP2.CHR02_4984253	G	A	4984253
SVITVVI_VCABSAUV08_V1.1.HAP2.CHR02_4984407	T	A	4984407
SVITVVI_VCABSAUV08_V1.1.HAP2.CHR02_4984409	C	-	4984409
SVITVVI_VCABSAUV08_V1.1.HAP2.CHR02_4984469	A	G	4984469
SVITVVI_VCABSAUV08_V1.1.HAP2.CHR02_4984508	A	G	4984508
SVITVVI_VCABSAUV08_V1.1.HAP2.CHR02_4984543	A	G	4984543
SVITVVI_VCABSAUV08_V1.1.HAP2.CHR02_4984615	T	C	4984615
SVITVVI_VCABSAUV08_V1.1.HAP2.CHR02_4984677	A	G	4984677
SVITVVI_VCABSAUV08_V1.1.HAP2.CHR02_4984806	T	C	4984806
SVITVVI_VCABSAUV08_V1.1.HAP2.CHR02_4985005	A	G	4985005
SVITVVI_VCABSAUV08_V1.1.HAP2.CHR02_4985013	G	A	4985013
SVITVVI_VCABSAUV08_V1.1.HAP2.CHR02_4985229	A	T	4985229
SVITVVI_VCABSAUV08_V1.1.HAP2.CHR02_4985320	A	C	4985320
SVITVVI_VCABSAUV08_V1.1.HAP2.CHR02_4985513	C	T	4985513
SVITVVI_VCABSAUV08_V1.1.HAP2.CHR02_4985515	T	C	4985515
SVITVVI_VCABSAUV08_V1.1.HAP2.CHR02_4985595	G	A	4985595
SVITVVI_VCABSAUV08_V1.1.HAP2.CHR02_4985708	G	A	4985708
SVITVVI_VCABSAUV08_V1.1.HAP2.CHR02_4985770	A	C	4985770
SVITVVI_VCABSAUV08_V1.1.HAP2.CHR02_4985965	A	G	4985965
SVITVVI_VCABSAUV08_V1.1.HAP2.CHR02_4985987	C	T	4985987
SVITVVI_VCABSAUV08_V1.1.HAP2.CHR02_4986001	T	C	4986001
SVITVVI_VCABSAUV08_V1.1.HAP2.CHR02_4986032	C	A	4986032
SVITVVI_VCABSAUV08_V1.1.HAP2.CHR02_4986119	A	G	4986119
SVITVVI_VCABSAUV08_V1.1.HAP2.CHR02_4986150	-	A	4986150
SVITVVI_VCABSAUV08_V1.1.HAP2.CHR02_4986219	-	C	4986219
SVITVVI_VCABSAUV08_V1.1.HAP2.CHR02_4986330	A	G	4986330
SVITVVI_VCABSAUV08_V1.1.HAP2.CHR02_4988313	T	G	4988313
SVITVVI_VCABSAUV08_V1.1.HAP2.CHR02_4988335	A	C	4988335
SVITVVI_VCABSAUV08_V1.1.HAP2.CHR02_4988341	T	A	4988341
SVITVVI_VCABSAUV08_V1.1.HAP2.CHR02_4988361	C	T	4988361
SVITVVI_VCABSAUV08_V1.1.HAP2.CHR02_4988387	C	A	4988387
SVITVVI_VCABSAUV08_V1.1.HAP2.CHR02_4988410	C	T	4988410
SVITVVI_VCABSAUV08_V1.1.HAP2.CHR02_4988444	C	A	4988444
SVITVVI_VCABSAUV08_V1.1.HAP2.CHR02_4990239	A	G	4990239
SVITVVI_VCABSAUV08_V1.1.HAP2.CHR02_4990267	A	G	4990267
SVITVVI_VCABSAUV08_V1.1.HAP2.CHR02_4990356	A	G	4990356
SVITVVI_VCABSAUV08_V1.1.HAP2.CHR02_4990639	T	C	4990639
SVITVVI_VCABSAUV08_V1.1.HAP2.CHR02_4990640	G	C	4990640
SVITVVI_VCABSAUV08_V1.1.HAP2.CHR02_4990680	G	A	4990680
SVITVVI_VCABSAUV08_V1.1.HAP2.CHR02_4990940	C	T	4990940
SVITVVI_VCABSAUV08_V1.1.HAP2.CHR02_4991048	G	A	4991048
SVITVVI_VCABSAUV08_V1.1.HAP2.CHR02_4992035	A	T	4992035
SVITVVI_VCABSAUV08_V1.1.HAP2.CHR02_4992434	A	G	4992434
SVITVVI_VCABSAUV08_V1.1.HAP2.CHR02_4992536	G	A	4992536
SVITVVI_VCABSAUV08_V1.1.HAP2.CHR02_4992957	C	A	4992957
SVITVVI_VCABSAUV08_V1.1.HAP2.CHR02_4993247	T	C	4993247
SVITVVI_VCABSAUV08_V1.1.HAP2.CHR02_4993309	C	G	4993309
SVITVVI_VCABSAUV08_V1.1.HAP2.CHR02_4993391	T	C	4993391
SVITVVI_VCABSAUV08_V1.1.HAP2.CHR02_4993807	T	A	4993807
SVITVVI_VCABSAUV08_V1.1.HAP2.CHR02_4993834	A	G	4993834
SVITVVI_VCABSAUV08_V1.1.HAP2.CHR02_4993915	G	A	4993915
SVITVVI_VCABSAUV08_V1.1.HAP2.CHR02_4994035	C	T	4994035
SVITVVI_VCABSAUV08_V1.1.HAP2.CHR02_4994248	A	G	4994248
SVITVVI_VCABSAUV08_V1.1.HAP2.CHR02_4994281	T	G	4994281
SVITVVI_VCABSAUV08_V1.1.HAP2.CHR02_4994428	T	C	4994428
SVITVVI_VCABSAUV08_V1.1.HAP2.CHR02_4994431	T	G	4994431
SVITVVI_VCABSAUV08_V1.1.HAP2.CHR02_4994497	T	A	4994497
SVITVVI_VCABSAUV08_V1.1.HAP2.CHR02_4994513	C	G	4994513
SVITVVI_VCABSAUV08_V1.1.HAP2.CHR02_4994533	G	T	4994533
SVITVVI_VCABSAUV08_V1.1.HAP2.CHR02_4994552	C	T	4994552
SVITVVI_VCABSAUV08_V1.1.HAP2.CHR02_4994707	C	-	4994707
SVITVVI_VCABSAUV08_V1.1.HAP2.CHR02_4994852	G	A	4994852
SVITVVI_VCABSAUV08_V1.1.HAP2.CHR02_4994877	G	C	4994877
SVITVVI_VCABSAUV08_V1.1.HAP2.CHR02_4995009	A	G	4995009
SVITVVI_VCABSAUV08_V1.1.HAP2.CHR02_4995019	A	C	4995019
SVITVVI_VCABSAUV08_V1.1.HAP2.CHR02_4995062	G	A	4995062
SVITVVI_VCABSAUV08_V1.1.HAP2.CHR02_4995077	T	G	4995077
SVITVVI_VCABSAUV08_V1.1.HAP2.CHR02_4995084	-	A	4995084
SVITVVI_VCABSAUV08_V1.1.HAP2.CHR02_4995661	T	C	4995661
SVITVVI_VCABSAUV08_V1.1.HAP2.CHR02_4995705	G	A	4995705
SVITVVI_VCABSAUV08_V1.1.HAP2.CHR02_4995771	C	-	4995771
SVITVVI_VCABSAUV08_V1.1.HAP2.CHR02_4995894	C	T	4995894
SVITVVI_VCABSAUV08_V1.1.HAP2.CHR02_4998675	C	T	4998675
SVITVVI_VCABSAUV08_V1.1.HAP2.CHR02_4998685	A	T	4998685
SVITVVI_VCABSAUV08_V1.1.HAP2.CHR02_4998706	C	T	4998706
SVITVVI_VCABSAUV08_V1.1.HAP2.CHR02_4998715	G	A	4998715
SVITVVI_VCABSAUV08_V1.1.HAP2.CHR02_4998747	T	A	4998747
SVITVVI_VCABSAUV08_V1.1.HAP2.CHR02_4998767	C	A	4998767
SVITVVI_VCABSAUV08_V1.1.HAP2.CHR02_4998811	G	A	4998811
SVITVVI_VCABSAUV08_V1.1.HAP2.CHR02_4998961	T	C	4998961
SVITVVI_VCABSAUV08_V1.1.HAP2.CHR02_4998975	T	C	4998975
SVITVVI_VCABSAUV08_V1.1.HAP2.CHR02_4999018	C	A	4999018
SVITVVI_VCABSAUV08_V1.1.HAP2.CHR02_4999524	C	A	4999524
SVITVVI_VCABSAUV08_V1.1.HAP2.CHR02_4999808	A	G	4999808
SVITVVI_VCABSAUV08_V1.1.HAP2.CHR02_4999931	T	G	4999931
SVITVVI_VCABSAUV08_V1.1.HAP2.CHR02_4999940	-	T	4999940
SVITVVI_VCABSAUV08_V1.1.HAP2.CHR02_4999949	C	T	4999949
SVITVVI_VCABSAUV08_V1.1.HAP2.CHR02_5000003	G	C	5000003
SVITVVI_VCABSAUV08_V1.1.HAP2.CHR02_5000160	G	A	5000160
SVITVVI_VCABSAUV08_V1.1.HAP2.CHR02_5000164	T	A	5000164
SVITVVI_VCABSAUV08_V1.1.HAP2.CHR02_5000187	C	T	5000187
SVITVVI_VCABSAUV08_V1.1.HAP2.CHR02_5000198	G	A	5000198
SVITVVI_VCABSAUV08_V1.1.HAP2.CHR02_5000287	A	T	5000287
SVITVVI_VCABSAUV08_V1.1.HAP2.CHR02_5000345	T	C	5000345
SVITVVI_VCABSAUV08_V1.1.HAP2.CHR02_5000437	A	G	5000437
SVITVVI_VCABSAUV08_V1.1.HAP2.CHR02_5000447	T	C	5000447
SVITVVI_VCABSAUV08_V1.1.HAP2.CHR02_5000471	T	C	5000471
SVITVVI_VCABSAUV08_V1.1.HAP2.CHR02_5000519	A	T	5000519
SVITVVI_VCABSAUV08_V1.1.HAP2.CHR02_5000592	G	C	5000592
SVITVVI_VCABSAUV08_V1.1.HAP2.CHR02_5000720	A	G	5000720
SVITVVI_VCABSAUV08_V1.1.HAP2.CHR02_5000725	T	C	5000725
SVITVVI_VCABSAUV08_V1.1.HAP2.CHR02_5000741	C	T	5000741
SVITVVI_VCABSAUV08_V1.1.HAP2.CHR02_5000763	C	A	5000763
SVITVVI_VCABSAUV08_V1.1.HAP2.CHR02_5000820	C	T	5000820
SVITVVI_VCABSAUV08_V1.1.HAP2.CHR02_5001318	A	G	5001318
SVITVVI_VCABSAUV08_V1.1.HAP2.CHR02_5001352	C	A	5001352
SVITVVI_VCABSAUV08_V1.1.HAP2.CHR02_5001401	A	G	5001401
SVITVVI_VCABSAUV08_V1.1.HAP2.CHR02_5001404	T	A	5001404
SVITVVI_VCABSAUV08_V1.1.HAP2.CHR02_5001409	G	A	5001409
SVITVVI_VCABSAUV08_V1.1.HAP2.CHR02_5001822	C	A	5001822
SVITVVI_VCABSAUV08_V1.1.HAP2.CHR02_5001912	A	-	5001912
SVITVVI_VCABSAUV08_V1.1.HAP2.CHR02_5001921	A	G	5001921
SVITVVI_VCABSAUV08_V1.1.HAP2.CHR02_5002003	T	C	5002003
SVITVVI_VCABSAUV08_V1.1.HAP2.CHR02_5002046	A	C	5002046
SVITVVI_VCABSAUV08_V1.1.HAP2.CHR02_5002056	T	-	5002056
SVITVVI_VCABSAUV08_V1.1.HAP2.CHR02_5003349	T	A	5003349
SVITVVI_VCABSAUV08_V1.1.HAP2.CHR02_5003484	A	G	5003484
SVITVVI_VCABSAUV08_V1.1.HAP2.CHR02_5003571	A	G	5003571
SVITVVI_VCABSAUV08_V1.1.HAP2.CHR02_5003607	G	A	5003607
SVITVVI_VCABSAUV08_V1.1.HAP2.CHR02_5003641	T	A	5003641
SVITVVI_VCABSAUV08_V1.1.HAP2.CHR02_5004225	T	C	5004225
SVITVVI_VCABSAUV08_V1.1.HAP2.CHR02_5004228	G	T	5004228
SVITVVI_VCABSAUV08_V1.1.HAP2.CHR02_5004260	G	A	5004260
SVITVVI_VCABSAUV08_V1.1.HAP2.CHR02_5004621	A	G	5004621
SVITVVI_VCABSAUV08_V1.1.HAP2.CHR02_5004678	T	A	5004678
SVITVVI_VCABSAUV08_V1.1.HAP2.CHR02_5004679	-	A	5004679
SVITVVI_VCABSAUV08_V1.1.HAP2.CHR02_5004801	G	C	5004801
SVITVVI_VCABSAUV08_V1.1.HAP2.CHR02_5004807	A	T	5004807
SVITVVI_VCABSAUV08_V1.1.HAP2.CHR02_5004834	C	A	5004834
SVITVVI_VCABSAUV08_V1.1.HAP2.CHR02_5004851	C	T	5004851
SVITVVI_VCABSAUV08_V1.1.HAP2.CHR02_5005022	G	-	5005022
SVITVVI_VCABSAUV08_V1.1.HAP2.CHR02_5005026	C	T	5005026
SVITVVI_VCABSAUV08_V1.1.HAP2.CHR02_5005044	T	-	5005044
SVITVVI_VCABSAUV08_V1.1.HAP2.CHR02_5005076	T	C	5005076
SVITVVI_VCABSAUV08_V1.1.HAP2.CHR02_5005180	C	T	5005180
SVITVVI_VCABSAUV08_V1.1.HAP2.CHR02_5005187	G	T	5005187
SVITVVI_VCABSAUV08_V1.1.HAP2.CHR02_5005228	A	-	5005228
SVITVVI_VCABSAUV08_V1.1.HAP2.CHR02_5005268	T	G	5005268
SVITVVI_VCABSAUV08_V1.1.HAP2.CHR02_5005271	A	-	5005271
SVITVVI_VCABSAUV08_V1.1.HAP2.CHR02_5005379	C	T	5005379
SVITVVI_VCABSAUV08_V1.1.HAP2.CHR02_5005384	C	T	5005384
SVITVVI_VCABSAUV08_V1.1.HAP2.CHR02_5005454	T	C	5005454
SVITVVI_VCABSAUV08_V1.1.HAP2.CHR02_5005646	T	C	5005646
SVITVVI_VCABSAUV08_V1.1.HAP2.CHR02_5005878	T	C	5005878
SVITVVI_VCABSAUV08_V1.1.HAP2.CHR02_5005984	T	C	5005984
SVITVVI_VCABSAUV08_V1.1.HAP2.CHR02_5006021	A	C	5006021
SVITVVI_VCABSAUV08_V1.1.HAP2.CHR02_5006027	G	A	5006027
SVITVVI_VCABSAUV08_V1.1.HAP2.CHR02_5006221	A	C	5006221
SVITVVI_VCABSAUV08_V1.1.HAP2.CHR02_5006233	A	T	5006233
SVITVVI_VCABSAUV08_V1.1.HAP2.CHR02_5006318	G	A	5006318
SVITVVI_VCABSAUV08_V1.1.HAP2.CHR02_5006331	G	T	5006331
SVITVVI_VCABSAUV08_V1.1.HAP2.CHR02_5006365	G	-	5006365
SVITVVI_VCABSAUV08_V1.1.HAP2.CHR02_5006428	-	T	5006428
SVITVVI_VCABSAUV08_V1.1.HAP2.CHR02_5006520	A	-	5006520
SVITVVI_VCABSAUV08_V1.1.HAP2.CHR02_5006584	T	C	5006584
SVITVVI_VCABSAUV08_V1.1.HAP2.CHR02_5006616	C	A	5006616
SVITVVI_VCABSAUV08_V1.1.HAP2.CHR02_5006651	T	C	5006651
SVITVVI_VCABSAUV08_V1.1.HAP2.CHR02_5007140	A	C	5007140
SVITVVI_VCABSAUV08_V1.1.HAP2.CHR02_5007156	T	A	5007156
SVITVVI_VCABSAUV08_V1.1.HAP2.CHR02_5007160	G	A	5007160
SVITVVI_VCABSAUV08_V1.1.HAP2.CHR02_5007164	A	G	5007164
SVITVVI_VCABSAUV08_V1.1.HAP2.CHR02_5007245	A	G	5007245
SVITVVI_VCABSAUV08_V1.1.HAP2.CHR02_5007247	G	T	5007247
SVITVVI_VCABSAUV08_V1.1.HAP2.CHR02_5007274	-	A	5007274
SVITVVI_VCABSAUV08_V1.1.HAP2.CHR02_5007330	C	T	5007330
SVITVVI_VCABSAUV08_V1.1.HAP2.CHR02_5007579	C	G	5007579
SVITVVI_VCABSAUV08_V1.1.HAP2.CHR02_5007607	T	A	5007607
SVITVVI_VCABSAUV08_V1.1.HAP2.CHR02_5007723	T	C	5007723
SVITVVI_VCABSAUV08_V1.1.HAP2.CHR02_5007724	G	A	5007724
SVITVVI_VCABSAUV08_V1.1.HAP2.CHR02_5009397	G	A	5009397
SVITVVI_VCABSAUV08_V1.1.HAP2.CHR02_5009503	C	G	5009503
SVITVVI_VCABSAUV08_V1.1.HAP2.CHR02_5010583	C	T	5010583
SVITVVI_VCABSAUV08_V1.1.HAP2.CHR02_5010615	C	T	5010615
SVITVVI_VCABSAUV08_V1.1.HAP2.CHR02_5010959	A	G	5010959
SVITVVI_VCABSAUV08_V1.1.HAP2.CHR02_5010968	T	-	5010968
SVITVVI_VCABSAUV08_V1.1.HAP2.CHR02_5010986	A	T	5010986
SVITVVI_VCABSAUV08_V1.1.HAP2.CHR02_5010991	G	T	5010991
SVITVVI_VCABSAUV08_V1.1.HAP2.CHR02_5010994	T	C	5010994
SVITVVI_VCABSAUV08_V1.1.HAP2.CHR02_5011008	A	G	5011008
SVITVVI_VCABSAUV08_V1.1.HAP2.CHR02_5011111	T	G	5011111
SVITVVI_VCABSAUV08_V1.1.HAP2.CHR02_5011256	T	G	5011256
SVITVVI_VCABSAUV08_V1.1.HAP2.CHR02_5011261	T	C	5011261
SVITVVI_VCABSAUV08_V1.1.HAP2.CHR02_5011289	T	C	5011289
SVITVVI_VCABSAUV08_V1.1.HAP2.CHR02_5011300	G	A	5011300
SVITVVI_VCABSAUV08_V1.1.HAP2.CHR02_5011333	C	T	5011333
SVITVVI_VCABSAUV08_V1.1.HAP2.CHR02_5011359	A	G	5011359
SVITVVI_VCABSAUV08_V1.1.HAP2.CHR02_5011388	C	T	5011388
SVITVVI_VCABSAUV08_V1.1.HAP2.CHR02_5011423	T	C	5011423
SVITVVI_VCABSAUV08_V1.1.HAP2.CHR02_5011513	C	G	5011513
SVITVVI_VCABSAUV08_V1.1.HAP2.CHR02_5011652	C	G	5011652
SVITVVI_VCABSAUV08_V1.1.HAP2.CHR02_5011771	T	C	5011771
SVITVVI_VCABSAUV08_V1.1.HAP2.CHR02_5011819	T	C	5011819
SVITVVI_VCABSAUV08_V1.1.HAP2.CHR02_5011843	T	C	5011843
SVITVVI_VCABSAUV08_V1.1.HAP2.CHR02_5011846	G	A	5011846
SVITVVI_VCABSAUV08_V1.1.HAP2.CHR02_5011876	T	C	5011876
SVITVVI_VCABSAUV08_V1.1.HAP2.CHR02_5011916	A	T	5011916
SVITVVI_VCABSAUV08_V1.1.HAP2.CHR02_5012005	C	G	5012005
SVITVVI_VCABSAUV08_V1.1.HAP2.CHR02_5012011	A	T	5012011
SVITVVI_VCABSAUV08_V1.1.HAP2.CHR02_5012162	T	A	5012162
SVITVVI_VCABSAUV08_V1.1.HAP2.CHR02_5012163	T	A	5012163
SVITVVI_VCABSAUV08_V1.1.HAP2.CHR02_5012228	A	T	5012228
SVITVVI_VCABSAUV08_V1.1.HAP2.CHR02_5012267	T	C	5012267
SVITVVI_VCABSAUV08_V1.1.HAP2.CHR02_5012299	T	C	5012299
SVITVVI_VCABSAUV08_V1.1.HAP2.CHR02_5012345	T	G	5012345
SVITVVI_VCABSAUV08_V1.1.HAP2.CHR02_5012361	T	G	5012361
SVITVVI_VCABSAUV08_V1.1.HAP2.CHR02_5012738	G	A	5012738
SVITVVI_VCABSAUV08_V1.1.HAP2.CHR02_5012744	A	G	5012744
SVITVVI_VCABSAUV08_V1.1.HAP2.CHR02_5012767	A	C	5012767
SVITVVI_VCABSAUV08_V1.1.HAP2.CHR02_5012910	G	A	5012910
SVITVVI_VCABSAUV08_V1.1.HAP2.CHR02_5013055	G	T	5013055
SVITVVI_VCABSAUV08_V1.1.HAP2.CHR02_5013111	-	T	5013111
SVITVVI_VCABSAUV08_V1.1.HAP2.CHR02_5013129	C	T	5013129
SVITVVI_VCABSAUV08_V1.1.HAP2.CHR02_5013155	G	A	5013155
SVITVVI_VCABSAUV08_V1.1.HAP2.CHR02_5013320	T	C	5013320
SVITVVI_VCABSAUV08_V1.1.HAP2.CHR02_5013327	-	A	5013327
SVITVVI_VCABSAUV08_V1.1.HAP2.CHR02_5013335	C	T	5013335
SVITVVI_VCABSAUV08_V1.1.HAP2.CHR02_5013344	T	-	5013344
SVITVVI_VCABSAUV08_V1.1.HAP2.CHR02_5013366	A	G	5013366
SVITVVI_VCABSAUV08_V1.1.HAP2.CHR02_5013379	T	A	5013379
SVITVVI_VCABSAUV08_V1.1.HAP2.CHR02_5013382	G	A	5013382
SVITVVI_VCABSAUV08_V1.1.HAP2.CHR02_5013385	T	C	5013385
SVITVVI_VCABSAUV08_V1.1.HAP2.CHR02_5013419	C	T	5013419
SVITVVI_VCABSAUV08_V1.1.HAP2.CHR02_5013507	A	-	5013507
SVITVVI_VCABSAUV08_V1.1.HAP2.CHR02_5013514	C	A	5013514
SVITVVI_VCABSAUV08_V1.1.HAP2.CHR02_5013538	G	A	5013538
SVITVVI_VCABSAUV08_V1.1.HAP2.CHR02_5013676	T	A	5013676
SVITVVI_VCABSAUV08_V1.1.HAP2.CHR02_5013798	C	A	5013798
SVITVVI_VCABSAUV08_V1.1.HAP2.CHR02_5013828	-	C	5013828
SVITVVI_VCABSAUV08_V1.1.HAP2.CHR02_5013838	T	C	5013838
SVITVVI_VCABSAUV08_V1.1.HAP2.CHR02_5013841	G	A	5013841
SVITVVI_VCABSAUV08_V1.1.HAP2.CHR02_5014244	A	T	5014244
SVITVVI_VCABSAUV08_V1.1.HAP2.CHR02_5014333	A	G	5014333
SVITVVI_VCABSAUV08_V1.1.HAP2.CHR02_5014640	G	T	5014640
SVITVVI_VCABSAUV08_V1.1.HAP2.CHR02_5014712	A	T	5014712
SVITVVI_VCABSAUV08_V1.1.HAP2.CHR02_5014821	T	C	5014821
SVITVVI_VCABSAUV08_V1.1.HAP2.CHR02_5014822	G	A	5014822
SVITVVI_VCABSAUV08_V1.1.HAP2.CHR02_5014836	C	T	5014836
SVITVVI_VCABSAUV08_V1.1.HAP2.CHR02_5014980	A	G	5014980
SVITVVI_VCABSAUV08_V1.1.HAP2.CHR02_5015061	T	C	5015061
SVITVVI_VCABSAUV08_V1.1.HAP2.CHR02_5015160	C	T	5015160
SVITVVI_VCABSAUV08_V1.1.HAP2.CHR02_5015192	T	C	5015192
SVITVVI_VCABSAUV08_V1.1.HAP2.CHR02_5015298	G	A	5015298
SVITVVI_VCABSAUV08_V1.1.HAP2.CHR02_5015334	A	T	5015334
SVITVVI_VCABSAUV08_V1.1.HAP2.CHR02_5015590	A	T	5015590
SVITVVI_VCABSAUV08_V1.1.HAP2.CHR02_5015606	T	C	5015606
SVITVVI_VCABSAUV08_V1.1.HAP2.CHR02_5015610	C	T	5015610
SVITVVI_VCABSAUV08_V1.1.HAP2.CHR02_5015632	G	C	5015632
SVITVVI_VCABSAUV08_V1.1.HAP2.CHR02_5015646	G	A	5015646
SVITVVI_VCABSAUV08_V1.1.HAP2.CHR02_5015662	T	C	5015662
SVITVVI_VCABSAUV08_V1.1.HAP2.CHR02_5015741	G	A	5015741
SVITVVI_VCABSAUV08_V1.1.HAP2.CHR02_5015770	A	G	5015770
SVITVVI_VCABSAUV08_V1.1.HAP2.CHR02_5015864	T	C	5015864
SVITVVI_VCABSAUV08_V1.1.HAP2.CHR02_5015953	G	-	5015953
SVITVVI_VCABSAUV08_V1.1.HAP2.CHR02_5015964	G	T	5015964
SVITVVI_VCABSAUV08_V1.1.HAP2.CHR02_5015991	C	-	5015991
SVITVVI_VCABSAUV08_V1.1.HAP2.CHR02_5015998	C	A	5015998
SVITVVI_VCABSAUV08_V1.1.HAP2.CHR02_5016000	-	T	5016000
SVITVVI_VCABSAUV08_V1.1.HAP2.CHR02_5016001	-	G	5016001
SVITVVI_VCABSAUV08_V1.1.HAP2.CHR02_5016016	C	T	5016016
SVITVVI_VCABSAUV08_V1.1.HAP2.CHR02_5016164	C	T	5016164
SVITVVI_VCABSAUV08_V1.1.HAP2.CHR02_5016166	A	T	5016166
SVITVVI_VCABSAUV08_V1.1.HAP2.CHR02_5016218	A	G	5016218
SVITVVI_VCABSAUV08_V1.1.HAP2.CHR02_5016248	C	T	5016248
SVITVVI_VCABSAUV08_V1.1.HAP2.CHR02_5016265	C	T	5016265
SVITVVI_VCABSAUV08_V1.1.HAP2.CHR02_5016302	C	A	5016302
SVITVVI_VCABSAUV08_V1.1.HAP2.CHR02_5016333	A	G	5016333
SVITVVI_VCABSAUV08_V1.1.HAP2.CHR02_5016361	G	A	5016361
SVITVVI_VCABSAUV08_V1.1.HAP2.CHR02_5016382	T	G	5016382
SVITVVI_VCABSAUV08_V1.1.HAP2.CHR02_5016416	T	C	5016416
SVITVVI_VCABSAUV08_V1.1.HAP2.CHR02_5016570	A	G	5016570
SVITVVI_VCABSAUV08_V1.1.HAP2.CHR02_5016586	G	A	5016586
SVITVVI_VCABSAUV08_V1.1.HAP2.CHR02_5016652	T	A	5016652
SVITVVI_VCABSAUV08_V1.1.HAP2.CHR02_5016656	A	G	5016656
SVITVVI_VCABSAUV08_V1.1.HAP2.CHR02_5016669	A	G	5016669
SVITVVI_VCABSAUV08_V1.1.HAP2.CHR02_5016680	A	G	5016680
SVITVVI_VCABSAUV08_V1.1.HAP2.CHR02_5016812	A	-	5016812
SVITVVI_VCABSAUV08_V1.1.HAP2.CHR02_5016822	T	A	5016822
SVITVVI_VCABSAUV08_V1.1.HAP2.CHR02_5016891	G	A	5016891
SVITVVI_VCABSAUV08_V1.1.HAP2.CHR02_5016898	T	G	5016898
SVITVVI_VCABSAUV08_V1.1.HAP2.CHR02_5016904	T	G	5016904
SVITVVI_VCABSAUV08_V1.1.HAP2.CHR02_5016931	A	G	5016931
SVITVVI_VCABSAUV08_V1.1.HAP2.CHR02_5016999	G	A	5016999
SVITVVI_VCABSAUV08_V1.1.HAP2.CHR02_5017002	A	G	5017002
SVITVVI_VCABSAUV08_V1.1.HAP2.CHR02_5017012	A	G	5017012
SVITVVI_VCABSAUV08_V1.1.HAP2.CHR02_5017030	A	T	5017030
SVITVVI_VCABSAUV08_V1.1.HAP2.CHR02_5017040	A	G	5017040
SVITVVI_VCABSAUV08_V1.1.HAP2.CHR02_5017041	C	T	5017041
SVITVVI_VCABSAUV08_V1.1.HAP2.CHR02_5017127	C	T	5017127
SVITVVI_VCABSAUV08_V1.1.HAP2.CHR02_5017159	T	G	5017159
SVITVVI_VCABSAUV08_V1.1.HAP2.CHR02_5017198	A	G	5017198
SVITVVI_VCABSAUV08_V1.1.HAP2.CHR02_5017297	T	C	5017297
SVITVVI_VCABSAUV08_V1.1.HAP2.CHR02_5017399	A	G	5017399
SVITVVI_VCABSAUV08_V1.1.HAP2.CHR02_5017410	G	C	5017410
SVITVVI_VCABSAUV08_V1.1.HAP2.CHR02_5017466	T	A	5017466
SVITVVI_VCABSAUV08_V1.1.HAP2.CHR02_5018904	A	-	5018904
SVITVVI_VCABSAUV08_V1.1.HAP2.CHR02_5019787	T	C	5019787
