# Supplementary material for: Multiple independent recombinations led to hermaphroditism in grapevine
Source: Proc Natl Acad Sci U S A. 2021 Apr 9;118(15):e2023548118. doi: 10.1073/pnas.2023548118 (PMC8053984; doi:10.1073/pnas.2023548118)
Supplement: Supplementary File [file pnas.2023548118.sd03.xlsx]

## Sheet: Sheet1
Accessions	SRA	sample name	predicted_haplotypes	Synonym	Parent1	Parent2	Grandparent1	Grandparent2	Grandparent3	Grandparent4
Agria	SRR5891984	TA-154 | Agria	H1H1		Bikaver 8		Teinterier
Aishenmeigui	SRR5891729	TA-394 | Aishenmeigui	H1H1		Muscat Hamburg	Jingzaojing
Alissa	SRR5891971	TA-111 | Alissa	H1F
Aramon	SRR5627800	Grape_Aramon(Vitis_viniferassp._Vinifera)	H2F		Ouliven (FF)	Heunisch Weiss
Augusta	SRR5891834	TA-24 | Augusta	H1F		Afus Ali	Luglienga Bianca
Baby Finger	SRR5891975	TA-253 | Baby_finger	H1H1		black swan	Pizzutello Bianco	Unicorn
Bailaohuyan	SRR5891723	TA-333 | Bailaohuyan	H1F						Garnacha Tinta
Bailey Alicante A	SRR5891977	TA-153 | Bailey_Alicante_A	H2F		Bailey	Alicante Henri Bouschet	Extra	Triumph		Aramon
Ballade	SRR5891964	TA-399 | Ballade	FF
Ballade (4N)	SRR5891641	TA-28 | Black_ballade_(4N)	H1F
Banana	SRR5891965	TA-115 | Banana	H1F
Barbera nera	SRR5891992	TA-301 | Barbera_nera	H1F
Bayan Shirei	SRR5891619	TA-342 | Bayan_Shirei	H1H1
Beauty Seedless	SRR5891786	TA-14 | Beauty_Seedless	H1F		Koenigin Der Weingaerten	Black Monucca (Kishmish Chernyi)
Beiquan	SRR5891820	TA-139 | Beiquan	H1F		Beichun	Gros Colman Blanc	Muscat Hamburg
Beixiang	SRR5891819	TA-222 | Beixiang	H1F		Vitis thunbergii	Muscat of Alexandria
Beixin	SRR5891818	TA-140 | Beixin	H1F			Vitis amurensis
Beizi	SRR5891817	TA-223 | Beizi	H1F		Vitis thunbergii	Muscat Hamburg			Unicorn
Beni Pizzutello	SRR5891976	TA-107 | Beni_Pizzutello	H1H1		Pizzutello Bianco	Manicure Finger
Benibarado	SRR5891983	TA-177 | Benibarado	H1F
Benibarao	SRR5891640	TA-252 | Benibarao	H1F
Benibato	SRR5891982	TA-108 | Benibato_	H1H1		Beni Sanjaku	Sekirei	Koshu Sanjaku	Ahmeur Bou Ahmeur
Bimeijia	SRR5891639	TA-263 | Bimeijia	H1H1
Black Baladi	SRR5891642	TA-93 | Black_Baladi	H1F
Black Hamburg	SRR5891644	TA-349 | Black_Hamburg	H1F	Schiava Grossa
Black Monukka	SRR5891785	TA-332 | Black_Monukka	H1F		Ichkimar	Thompson Seedless			Muscat Hamburg
Black Rose	SRR5891784	TA-129 | Black_Rose	H1F			Alphonse Lavallee
Blue French	SRR5891783	TA-239 | Blue_French	H1F	Blaufrankish	Zimmettraube blau (FF)	Heunisch Weiss
Blush Seedless	SRR5891782	TA-15 | Blush_Seedless_____	H1F		Emperor
Bolgar	SRR5892057	TA-337 | Bolgar	H1F	Afus Ali
Bronx Seedless	SRR5891781	TA-137 | Bronx_Seedless	H1F			Thompson Seedless			Ontario
Buffalo	SRR5891790	TA-13 | Buffalo	H1F		Herbert	Watkins	Schiava Grossa
Bujiesuli	SRR5891643	TA-240 | Bujiesuli	H1F
Cabernet Franc	SRR5891774	TA-183 | Cabernet_Franc	H1F
Cabernet Franc	CabernetFranc	CabernetFranc	H1F
Cabernet Franc	VvCabFran04	VvCabFran04	H1F
Cabernet Gernischet	SRR5891775	TA-254 | Cabernet_Gernischet	H1F	Carmenere						Carmenere
Cabernet Sauvignon	SRR5891776	TA-280 | Cabernet_Sauvignon	H1F		Cabernet Franc	Sauvignon Blanc
Cabernet Sauvignon	CabernetSauvignon	CabernetSauvignon	H1F		Cabernet Franc	Sauvignon Blanc
Cabernet Sauvignon	VvCabSauv08	VvCabSauv08	H1F		Cabernet Franc	Sauvignon Blanc
Cabernet Suntory	SRR5891855	TA-257 | Cabernet_Suntory	H1H1		Black Queen	Cabernet Sauvignon
Cabernet_Sauvignon	SRR3346862	Cabernet_Sauvignon_PFS08	FF		Cabernet Franc	Sauvignon Blanc			Thompson Seedless
Canadice	SRR5891789	TA-228 | Canadice	H1F		Bath	Himrod				Ontario
Cannero	SRR5891636	TA-16 | Cannero	H1F
Carmenere	VvCarFPS02VCR702	VvCarFPS02VCR702	H1H1
Centennial Seedless	SRR5891628	TA-286 | Centennial_Seedless	H1F				Thompson Seedless
Chardonnay	SRR5627799	Grape_ChardonNAMy(Vitis_viniferassp._Vinifera)	H1H2		Heunisch Weiss	Pinot noir
Chardonnay	SRR5891778	TA-238Chardonnay	H1H2		Heunisch Weiss	Pinot noir
Chardonnay	Chardonnay	Chardonnay	H1H2		Heunisch Weiss	Pinot noir
Chardonnay	VvChar04	VvChar04	H1H2		Heunisch Weiss	Pinot noir
Chasselas Blanc	SRR5892050	TA-180 | Chasselas_Blanc	H1H1
Chasselas Blanc	SRR5891897	TA-367 | Chasselas_Blanc2	H1F
Chasselas Rose	SRR5891769	TA-292 | Chasselas_Rose	H1F	Chasselas Blanc
Chasselas Rouge	SRR5891828	TA-85 | Chasselas_Rouge	H1F	Chasselas Blanc
Christmas Rose	SRR5891629	TA-10 | Christmas_Rose	H1F
Crimson Seedless	SRR5891630	TA-116 | Crimson_Seedless	H1F		Emperor
Cubupbkabbiu	SRR5891635	TA-247 | Cubupbkabbiu	H1F						Thompson Seedless
Dawn Seedless	SRR5891632	TA-26 | Dawn_Seedless__	H1F		Gold	Perlette	Muscat Hamburg	Thompson Seedless
Delameigui	SRR5891796	TA-276 | Delameigui	H1F
Emperor	SRR5891633	TA-293 | Emperor	H1F						Muscat Hamburg
Exotic	SRR5891634	TA-289 | Exotic	H1H1		Flame Tokay	Alphonse Lavallee
Fenghuang NO.51	SRR5891824	TA-21 | Fenghuang_NO.51	H1F		Muscat of Alexandria	Cardinal
Fenhongtaifei	SRR5891791	TA-20 | Fenhongtaifei	H1F
Flame Muscat	SRR5891991	TA-260 | Flame_Muscat___	H1F		Muscat of Alexandria Red mutation				Muscat of Alexandria
Flame Seedless	Flame	Flame	H1F		Blank		Thompson Seedless		Muscat of Alexandria
Flame Seedless	SRR5891625	TA-119 | Flame_Seedless	H1F		Blank		Thompson Seedless
Flame Tokay	SRR5891683	TA-19 | Flame_Tokay	H1H1
Fujiminori	SRR5891852	TA-300 | Fujiminori	H1F
Gamay noir	SRR5627798	Grape_Gamay_Noir(Vitis_viniferassp._Vinifera)	H2F		Heunisch Weiss	Pinot noir
Gapandmak	SRR5891792	TA-255 | Gapandmak	H1F
Glenora Seedless	SRR5891626	TA-365 | Glenora_Seedless	H1F		Ontario	Kishmish Chernyi			Sicilien
Gloria Hungariae	SRR5891987	TA-265 | Gloria_Hungariae	H1H1		Ezereves Magyarorszag Emleke	Thalloczy Lajos	Chasselas Blanc	Ahmeur Bou Ahmeur
Gouais blanc	GouBla	GouBla	H1F			Heunisch Weiss
Gros Colman	SRR5891861	TA-81 | Gros_Colman	H1F		Tigvoasa (FF)	Kadarka Kek			Muscat Hamburg
Guibao	SRR5891823	TA-259 | Guibao	H1F		Ispisar	Muskat Vira
Guifeimeigui	SRR5891822	TA-66 | Guifeimeigui	H1F		Hongiangjiao	Koenigin Der Weingaerten
Hanpin19	SRR5891794	TA-182 | Hanpin19	H1F
Hanpin21	SRR5891803	TA-181 | Hanpin21	H1H1
Harata'NO '	SRR5891804	TA-60 | Harata'NO.314'	FF
Heikalasi	SRR5891821	TA-339 | Heikalasi	FF
Hetianhong	SRR5891826	TA-424 | Hetianhong	H1F
High Bailey	SRR5891853	TA-282 | High_Bailey	H1F
Hiro Hamburg	SRR5891850	TA-297 | Hiro_Hamburg	H1F		Muscat Hamburg	Koshu Sanjaku
Honey Juice	SRR5891851	TA-114 | Honey_Juice	H1F
Hongdalayi	SRR5891825	TA-343 | Hongdalayi	H1F
Hongjixin	SRR5892028	TA-421 | Hongjixin	H1F
Hongze	SRR5891904	TA-144 | Hongze	H1F
Houman	SRR5891779	TA-405 | Houman	H1F		Campbell Early	Muscat of Alexandria
Ikawa1025	SRR5891901	TA-378 | Ikawa1025	H1F
Italia	SRR5891979	TA-178 | Italia	H1F		Bicane	Muscat Hamburg
Jasmine (4N)	SRR5891849	TA-131 | Jasmine_(4N)	H1F		Pione	Beni Fuji
Jingcui	SRR5892026	TA-123 | Jingcui	H1H1		Jingxiu	Jiangfei
Jingdajing	SRR5892027	TA-12 | Jingdajing	H1F		Koenigin Der Weingaerten	Thompson Seedless
Jingfeng	SRR5892032	TA-89 | Jingfeng	H1H1		Koenigin Der Weingaerten	Thompson Seedless
Jingkejing	SRR5892033	TA-261 | Jingkejing	H1F		French Blue	Thompson Seedless
Jingmi	SRR5892030	TA-121 | Jingmi	H1H1		Jingxiu	Jiangfei
Jingxiangyu	SRR5892031	TA-172 | Jingxiangyu	H1F		Jingxiu	Jiangfei			Muscat Hamburg
Jingxiu	SRR5892036	TA-120 | Jingxiu	H1H1		Pannonia	60-33
Jingyan	SRR5891687	TA-174 | Jingyan	H1H1		Jingxiu	Jiangfei
Jingyan (4N)	SRR5891908	TA-175 | Jingyan_(4N)	H1H1		Jingxiu	Jiangfei
Jingyu	SRR5891686	TA-176 | Jingyu	H1F		Italia	Koenigin Der Weingaerten
Jingzaojing	SRR5891689	TA-122 | Jingzaojing	H1H1		Thompson Seedless	Koenigin Der Weingaerten
Jingzijing	SRR5891848	TA-11 | Jingzijing_	H1H1		Koenigin Der Weingaerten	Thompson Seedless	Afus Ali
Kabassia (Batuta Neagra)	SRR5892059	TA-248 | Kabassia	H1F
Kalim Barmak	SRR5891681	TA-294 | Khoussaine_Kalim_Barmak	H1F
Kerner	SRR5891868	TA-236 | Kerner	H1H2		Schiava Grossa	Riesling
Kirovabadsky	SRR5891616	TA-295 | Kirovabadsky	H1F
Kishmish Vatkana	SRR5712111	Kishmish_VatkaNAM	H1F		Vasarga Chernaya (FF)	Thompson Seedless
Kokuho NO.2	SRR5891907	TA-243 | Kokuho_NO.2	H1F		Kyoho	Ishihara Wase			Thompson Seedless
Kunitachi_Himrod 1	SRR5891857	TA-389 | Kunitachi_Himrod_1	H1F			Himrod	Golden Muscat/Mills			Ontario
Kyoho (4N)	SRR5891858	TA-132 | Kyoho_(4N)	H1F		Centennial	Ishihara Wase
Ishihara Wase	None	None		Campbell early
Lady's Finger	SRR5891680	TA-6550 | Lady's_Finger	H1F
Lizixiang	SRR5891691	TA-423 | Lizixiang	FF
Maiskii Chernyi	SRR5892058	TA-244 | Maiskii_Chernyi	H1F
Manai	SRR5891690	TA-335 | Manai	H1F
Manicure Finger	SRR5891744	TA-106 | Manicure_Finger	H1H1		Unicorn	Zeini Baladi
Mars Seedless	SRR5892043	TA-233 | Mars_Seedless	H1F		Fredonia	Arkansas 1339
Meiguizi	SRR5891906	TA-130 | Meiguizi	H1H1
Meisibisan	SRR5891905	TA-82 | Meisibisan	H1F
Merlot	SRR5891890	TA-241 | Merlot_	H1F		Magdeleine Noire Des Charentes	Cabernet Franc
Merlot	Merlot	Merlot	H1F
Merlot	VvMerl181	VvMerl181	H1F
Minikaiji	SRR5891743	TA-8 | Minikaiji	H1F		Muscat of Alexandria
Misiheyi	SRR5891603	TA-278 | Misiheyi	FF
Misket Dunavski	SRR5891726	TA-290 | Misket_Dunavski	H1F		Chaouch	Muscat Hamburg
Moldova	SRR5892061	TA-79 | Moldova	H1F		Guzal Kara	Villard Blanc	Katta Kurgan
Muscat Blanc a Petits Grains	SRR5891990	TA-256 | Muscat_Blanc_a_Petits_Grains	H1F
Muscat Hamburg	SRR5891787	TA-262 | Muscat_Hamburg	H1H1
Muscat of Alexandria	SRR5627781	Grape_Muscat_of_Alexandria(Vitis_viniferassp._Vinifera)	H1F
Muscat of Alexandria	SRR5891985	TA-170 | Muscat_of_Alexandria	H1F		Heptakilo	Muscat a Petits Grains Blancs			Chasselas
Muscatny	SRR5891830	TA-271 | Muscatny	FF		Chaouch	Muscat Fleur d'oranger
Mydollar	SRR5891757	TA-118 | Mydollar	H1H1
Myxyaohu	SRR5891688	TA-83 | Myxyaohu	H1F
Naganopapuru	SRR5891751	TA-396 | Naganopapuru	H1H1
Nebbiolo	SRR5626393	Nebbiolo_CVT185	H1F
Neo Muscat	SRR5891742	TA-84 | Neo_Muscat	H1F		Muscat of Alexandria	Koshu Sanjaku
Precocious Neo-trout	SRR5891697	TA-250 | Precocious_Neo-trout	H1F
Neomat	SRR5891933	TA-99 | Neomat	H1H1		Neo Muscat	Rizamat	Muscat of Alexandria	Koshu Sanjaku
Nishiki (4N)	SRR5891894	TA-392 | Izu_Nishiki_(4N)	H1F
Oriental Star	SRR5891747	TA-245 | Oriental_Star	H1F		Akitsu 21	Ruby Okuyama	Muscat of Alexandria		Thompson Seedless
Otilia	SRR5891831	TA-230 | Otilia	H1F		Alphonse Lavallee	Perlette	Muscat Hamburg			Koenigin Der Weingaerten
Panonia	SRR5891900	TA-266 | Panonia	H1H1		Sremski Karlovci 86 2-293	Riesling
Piaoleisi	SRR5891867	TA-90 | Piaoleisi	H1H2
Pin10-3	SRR5891655	TA-279 | Pin10-3	H1F
Pinger Putao	SRR5891693	TA-345 | Pinger_Putao	UN
Pinot blanc	SRR5891888	TA-362 | Pinot_Blanc	H2F	Pinot noir
Pinot gris	SRR5891887	TA-369 | Pinot_Gris	H2F	Pinot noir
Pinot gris	PinotGris	PinotGris	H2F	Pinot noir
Pinot noir	SRR5891886	TA-379 | Pinot_Noir	H2F	Pinot noir
Pinot noir	PinotNoir	PinotNoir	H2F	Pinot noir
Pinot noir	PN	PN	H2F	Pinot noir
Pirato	SRR5891856	TA-113 | Pirato	H1F
Pizzutello	SRR5891978	TA-268 | Pizzutello	H1H1
Pobeda	SRR5891895	TA-92 | Pobeda	H1F		Ahmar Derani	Muscat Hamburg
Primitivo	SRR5627796	Grape_Primitivo(Vitis_viniferassp._Vinifera)	H1F	Zinfendel
Queen of Vineyard	SRR5891993	TA-264 | Queen_of_Vineyard	H1H1	Koenigin Der Weingaerten	Afus Ali	Csaba Gyoengye
Red Alissa	SRR5891696	TA-80 | Red_Alissa	H1H1
Red Cocoon	SRR5891746	TA-87 | Red_Cocoon	H1H1		Unicorn	Ruby Okuyama
Red Globe	SRR5892045	TA-23 | Red_Globe	H1F
Red Ikawa	SRR5892008	TA-375 | Red_Ikawa	H1H1
Reddoneheresukoru	SRR5891745	TA-229 | Reddoneheresukoru	UN
Regina	SRR5892056	TA-288 | Regina	H1F	Afus Ali
Rhodo	SRR5891736	TA-370 | Rhodo_Berry_(4N)	H1F
Ribier Noir	SRR5891885	TA-97 | Ribier_Noir	H1H1		Heunisch Weiss
Riesling	SRR2015301	genome_resequencing_of_Vitis_vinifera_cv._'Riesling'	H1H2			Heunisch Weiss
Riesling	SRR5891989	TA-329 | Riesling	H1H2
Riesling	Riesling	Riesling	H1H2
Riesling	VvRiesFPS24	VvRiesFPS24	H1H2
Riesling Forte	SRR5892062	TA-283 | Riesling_Forte	H1H1		Koshu Sanjaku	Riesling
Riesling Italian	SRR5891884	TA-173 | Riesling_Italian	H1H1
Riesling Lion	SRR5891601	TA-284 | Riesling_Lion	H1H2		Koshu Sanjaku	Riesling
Rkatsiteli	SRR5891859	TA-269 | Rkatsiteli	H1F
Rkatsiteli vardisperi	SRR5891860	TA-270 | Rkatsiteli_vardisperi	H1H2
Rosaki	SRR5892009	TA-91 | Rosaki	H1F	Afus Ali
Rosario Rosso	SRR5891756	TA-94 | Rosario_Rosso	H1F		Rosario Bianco	Ruby Okuyama	Muscat of Alexandria
Rose Ciotat	SRR5891604	TA-303 | Rose_Ciotat	H1F	Chasselas Blanc	Bailey	Chasselas Cioutat
Roudingxiang	SRR5892010	TA-134 | Roudingxiang	H1H1
Ruby Ohkubo	SRR5891597	TA-298 | Ruby_Ohkubo	H1H1						Muscat of Alexandria
Ruby Okuyama	SRR5891615	TA-179 | Ruby_Okuyama	H1F		Bicane	Muscat Hamburg	Schiava Grossa		Muscat of Alexandria	Italia
Ruby Seedless	SRR5892047	TA-17 | Ruby_Seedless	H1F		Emperor	Sultana Moscata				Thompson Seedless
Sangiovese	SRR5891981	TA-334 | Sangiovese	H1H1
Sangiovese	Sangiovese	Sangiovese	H1H1
Sanidoruchu	SRR5892011	TA-67 | Sanidoruchu	FF
Sauvignon Blanc	VvSauBlan01	VvSauBlan01	H2F		Traminer
Schiava Grossa	SRR5891980	TA-68 | Schiava_Grossa	UN
Semillon	SRR5627793	Grape_Semillon(Vitis_vinifera_ssp._Vinifera)	H1F
Semillon	VvSemFPS03	VvSemFPS03	H1F
Semillon	SRR5891866	TA-235 | Semillon	H1F
Shafu Seedless	SRR5892004	TA-234 | Shafu_Seedless	H1H1
Shohei Red	SRR5892006	TA-64 | Shohei_Red	H1F						Heunisch Weiss
Silvaner Gruen	SRR5891620	TA-398 | Silvaner_Gruen	H1F		Traminer	Oesterreichisch Weiss
Traminer	None	None	UN	Gewurztraminer
Silverleaf Grape	SRR5891913	TA-5875 | Blue_Grape__Silverleaf_Grape	H1F
Sunpreme	Sunpreme	Sunpreme	H1H1
Suntory blanc	SRR5891598	TA-285 | Suntory_Blanc	H1H1		Koshu Sanjaku	Cabernet Sauvignon
Super Hamburg	SRR5891752	TA-274 | Super_Hamburg	H1F		Campbell Early	Muscat Hamburg
Takao	SRR5891600	TA-406 | Takao_(4N)	UN		Kyoho
Tamiami	Tamiami	Tamiami	H1F		Fennell 6	Malaga
Tamina	SRR5891832	TA-9 | Tamina	H1H1		Bicane	Muscat Hamburg
Tannat	SRR863595	tanNAMt_genomic_reads	H2F
Tannat	SRR863618	tanNAMt_genomic_reads	H2F
Thompson Seedless	SRR5891788	TA-103 | Thompson_Seedless	H1F	Sultaniana
Tianshanputao	SRR5892038	TA-30 | Tianshanputao	H1H1
Tianyuanqi	SRR5892039	TA-368 | Tianyuanqi	H1F
Topaz	SRR5892054	TA-287 | Topaz	H1F		Kyoho	Sekirei	Centennial	Campbell Early
Traminette	Traminette	Traminette	H1H2		Joannes Seyve 23416	Gewurztraminer			Pinot noir
Triumph d'Alsac3	SRR5891864	TA-146 | Triumph_d'Alsacs	H2F		Millardet et grasset 101 OP	Knipperle				Heunisch Weiss
Unicorn	SRR5891749	TA-27 | Unicorn	H1H1
Uva Sacra	SRR5891898	TA-281 | Uva_Sacra	H1H1						Chasselas Blanc
Valvin Muscat	ValvinMuscat	ValvinMuscat	H1H1		Muscat Du Moulin	Muscat Ottonel
Venus Seedless	SRR5892048	TA-232 | Venus_Seedless	H1F		Alden	New York 46000	Ontario	Alphonse Lavallee
Victoria	SRR5891829	TA-231 | Victoria	H1H1		Cardinal	Afus Ali	Alphonse Lavalle	Koenigin Der Weingaerten
Vidal	SRR5891960	TA-371 | Vidal	H1H1		Magdeleine Noire Des Charentes	Cabernet Franc			Aramon
Vidal blanc	Vidal	Vidal	H2F		Trebbiano Toscano	Rayon D'Or
Volga Don	SRR5891899	TA-330 | Volga_Don	H1F
Wuhebaijixin Seedless	SRR5891956	TA-382 | Wuhebaijixin_Seedless	H1F
Xiangfei	SRR5891692	TA-96 | Xiangfei	H1F
Xiaogongzi	SRR5891959	TA-291 | Xiaogongzi	H1F
Yan 73	SRR5891695	TA-112 | Yan_73_	H1F
Yaniu	SRR5891958	TA-100 | Yaniu	H1F						Koenigin Der Weingaerten
Yuelianhua	SRR5892070	TA-88 | Yuelianhua	H1H1			Cardinal	Alphonse Lavallee
Yunibarasebun	SRR5892055	TA-258 | Yunibarasebun	H1F
Yunikonkaiji	SRR5891955	TA-117 | Yunikonkaiji	H1H1		Muscat Hamburg	Alicante Bouschet
Zana	SRR5891682	TA-25 | Zana	H1H1
Zaomanao	SRR5891694	TA-86 | Zaomanao	H1H1
Zaoyu	SRR5891954	TA-61 | Zaoyu	H1F
Zexiang	SRR5891771	TA-18 | Zexiang	H1H1
Zhengjia	SRR5891835	TA-104 | Zhengjia	H1H1
Zhengzhouzaohong	SRR5891836	TA-22 | Zhengzhouzaohong	H1H1		Muscat Hamburg	Jingzaojing
Zimeigui	SRR5891833	TA-65 | Zimeigui	H1F
Zinfendel	VvZin03	VvZin03	H1F		Muscat Hamburg	Longyan
Zixiang Seedless	SRR5891772	TA-275 | Zixiang_Seedless	H1F
