# Supplementary material for: Multiple independent recombinations led to hermaphroditism in grapevine
Source: Proc Natl Acad Sci U S A. 2021 Apr 9;118(15):e2023548118. doi: 10.1073/pnas.2023548118 (PMC8053984; doi:10.1073/pnas.2023548118)
Supplement: Supplementary File [file pnas.2023548118.sd04.xlsx]

## Sheet: Top_marker
Primer Rank	Primer_name	Target_region	Forward_Primer	Reverse_Primer	Pos_PN40024*	Pos_CabSuv_1**	Pos_CabSuv_2**	tested_plateform	accuracy
1	Cab2.chr02|4875283-4875507	A	GCGCACGTTAGTCTTCTTCATC	ACTCACAGAGAAGCCTTCAGTG	chr2|4806827-4807051	VITVvi_vCabSauv08_v1.1.hap1.chr02|4809469-4809693	VITVvi_vCabSauv08_v1.1.hap2.chr02|4875283-4875507	in silico	NA
2	Cab2.chr02|4872433-4872635	A	TCCTTCACTTTTGAGCTCCACA	GCTACTGAGATGGCTGGGTTAC	chr2|4803982-4804186	VITVvi_vCabSauv08_v1.1.hap1.chr02|4806633-4806835	VITVvi_vCabSauv08_v1.1.hap2.chr02|4872433-4872635	in silico	NA
3	Cab2.chr02|4870435-4870696	A	TGCATGGCCCAAACAAATACAA	TCAGGATGCTGGTCCATTTTGA	chr2|4801987-4802248	VITVvi_vCabSauv08_v1.1.hap1.chr02|4804636-4804897	VITVvi_vCabSauv08_v1.1.hap2.chr02|4870435-4870696	in silico	NA
1	Cab2.chr02|4933504-4933743	C	TCGCCCATTCAAGGACTA	GAAGTCGCCGAGCCATA	chr2|4857470-4857709	VITVvi_vCabSauv08_v1.1.hap1.chr02|4880639-4880886	VITVvi_vCabSauv08_v1.1.hap2.chr02|4933504-4933743	rhAmpseq	100%
2	Cab2.chr02|4932664-4932910	C	ATTGAACAAGGCATTCCCAGAT	GGGTCCTTCTCTTGTCCTCTACT	chr2|4856630-4856875	VITVvi_vCabSauv08_v1.1.hap1.chr02|4879799-4880045	VITVvi_vCabSauv08_v1.1.hap2.chr02|4932664-4932910	Ampseq	100%
3	Cab2.chr02|4958550-4958782	C	GTCTTCAACTCTCTGCTGCTCTT	GACACACGCGTTAAAGAACTTCT	chr2|4892126-4892357	VITVvi_vCabSauv08_v1.1.hap1.chr02|4945399-4945630	VITVvi_vCabSauv08_v1.1.hap2.chr02|4958550-4958782	Ampseq	100%
*Pos_PN40024: Chromosome position on PN40024
**Pos_Cab: Chromosome position on CabSauv

## Sheet: Ampseq_marker
Primer_name	Target_region	Forward_Primer	Reverse_Primer	Pos_PN40024*	Pos_CabSuv_1**	Pos_CabSuv_2**
Cab2.chr02|5012388-5012411	A	AACCGTTGTTGCAGGTGAATAC	GCCAAACACACAGTCACTTCCAA	NA	VITVvi_vCabSauv08_v1.1.hap1.chr02|5056186-5056437	VITVvi_vCabSauv08_v1.1.hap2.chr02|5012388-5012411
Cab2.chr02|5013595-5013826	A	GGTATGGAGAGGTTTTGTGCCA	GCTGGGTCTGGAAGTAGTCTCTG	NA	VITVvi_vCabSauv08_v1.1.hap1.chr02|5057615-5057844	VITVvi_vCabSauv08_v1.1.hap2.chr02|5013595-5013826
Cab2.chr02|5014282-5014519	A	CATTACTGAGGGAGGGCTGAGT	GGACCAAATATGAAACCCCGTGC	NA	VITVvi_vCabSauv08_v1.1.hap1.chr02|5058370-5058607	VITVvi_vCabSauv08_v1.1.hap2.chr02|5014282-5014519
Cab2.chr02|5014887-5015126	A	GCCAATTGTGAGTGTTTGCCTA	GAGGCAGTCCCTTCCATATTCCA	chr0|24766961-24766984	VITVvi_vCabSauv08_v1.1.hap1.chr02|5058975-5059214	VITVvi_vCabSauv08_v1.1.hap2.chr02|5014887-5015126
Cab2.chr02|5015565-5015802	B	GGCACACTATTATTTTTTCTGGGA	GCTGCTCCAACACGCTCTGAGAA	chr0|24767421-24767658	VITVvi_vCabSauv08_v1.1.hap1.chr02|5059651-5059889	VITVvi_vCabSauv08_v1.1.hap2.chr02|5015565-5015802
Cab2.chr02|5015969-5016188	B	TCTGAATGCACTTCTTAGTTGCC	GCCTGGGTATTATGCCTCCTCT	chr0|24767825-24768044	VITVvi_vCabSauv08_v1.1.hap1.chr02|5060053-5060271	VITVvi_vCabSauv08_v1.1.hap2.chr02|5015969-5016188
Cab2.chr02|5015978-5016189	B	ACTTCTTAGTTGCCACTGTCTT	GTCCTGGGTATTATGCCTCCTCT	chr0|24767834-24768045	VITVvi_vCabSauv08_v1.1.hap1.chr02|5060249-5060272	VITVvi_vCabSauv08_v1.1.hap2.chr02|5015978-5016189
Cab2.chr02|4857873-4858093	B	GAGGAGCCTTATCATACAACAAC	GGGCTTCTTATGCATATGGTGAT	chr2|4789403-4789623	VITVvi_vCabSauv08_v1.1.hap1.chr02|4792040-4792260	VITVvi_vCabSauv08_v1.1.hap2.chr02|4857873-4858093
Cab2.chr02|4867399-4867638	B	GACTCTGTATGGGCCAATAGTT	GCTCTGTTTCCACTCCGCAATTT	chr2|4798930-4799169	VITVvi_vCabSauv08_v1.1.hap1.chr02|4801580-4801819	VITVvi_vCabSauv08_v1.1.hap2.chr02|4867399-4867638
Cab2.chr02|4875626-4875863	C	GCTTCTTTGCTTCTGCCAATGT	GTGTTAGACTTGACAAGCATCCGA	chr2|4807170-4807393	VITVvi_vCabSauv08_v1.1.hap1.chr02|4809812-4810031	VITVvi_vCabSauv08_v1.1.hap2.chr02|4875626-4875863
Cab2.chr02|4882458-4882704	C	CTCAGGTTCCAAACTCCAACAT	GAGCACTCTATGGACTCCAATTA	chr2|4813927-4814173	VITVvi_vCabSauv08_v1.1.hap1.chr02|4816555-4816801	VITVvi_vCabSauv08_v1.1.hap2.chr02|4882458-4882704
Cab2.chr02|4886169-4886393	C	AGAACAGTTTGCAGATCTGAAGC	GGAAGATCCCTTCGTTCACTTTG	chr2|4817643-4817867	VITVvi_vCabSauv08_v1.1.hap1.chr02|4820266-4820490	VITVvi_vCabSauv08_v1.1.hap2.chr02|4886169-4886393
Cab2.chr02|4895863-4896085	C	AGCTCCACTCAATTTCTTGTGT	GCCTGGAATAACACACTGAAACAG	chr2|4829918-4830140	VITVvi_vCabSauv08_v1.1.hap1.chr02|4830080-4830302	VITVvi_vCabSauv08_v1.1.hap2.chr02|4895863-4896085
Cab2.chr02|4897329-4897531	C	TCATCTTCAGGTCTTTAGGTAGC	GATGGCCTAAGGATCATAGAGTG	chr2|4831384-4831586	VITVvi_vCabSauv08_v1.1.hap1.chr02|4831543-4831745	VITVvi_vCabSauv08_v1.1.hap2.chr02|4897329-4897531
Cab2.chr02|4900468-4900675	C	CCAATCCTGAACAGCAATGTGTA	GTCTTCAAACCTTGTGGCTAATC	chr2|4834529-4834736	VITVvi_vCabSauv08_v1.1.hap1.chr02|4834688-4834895	VITVvi_vCabSauv08_v1.1.hap2.chr02|4900468-4900675
Cab2.chr02|4907059-4907319	C	CAAGTCAGTCTATGCTCCTCTT	GGGTTATGGTATACTGGTGTCTC	chr2|4841136-4841387	VITVvi_vCabSauv08_v1.1.hap1.chr02|4841298-4841560	VITVvi_vCabSauv08_v1.1.hap2.chr02|4907059-4907319
Cab2.chr02|4912778-4913019	C	CCACCAAACCAGTATAAGACAAG	GTTTATTTCATCCCACCTCCATC	chr2|4847000-4847243	VITVvi_vCabSauv08_v1.1.hap1.chr02|4846979-4847222	VITVvi_vCabSauv08_v1.1.hap2.chr02|4912778-4913019
Cab2.chr02|4931923-4932173	C	CACAGAATACCATTCTTCCTAGG	GTGCACAACTCAGGTTACACTTTG	chr2|4855889-4856139	VITVvi_vCabSauv08_v1.1.hap1.chr02|4879070-4879320	VITVvi_vCabSauv08_v1.1.hap2.chr02|4931923-4932173
Cab2.chr02|4932664-4932910	C	ATTGAACAAGGCATTCCCAGAT	GGGTCCTTCTCTTGTCCTCTACT	chr2|4856630-4856875	VITVvi_vCabSauv08_v1.1.hap1.chr02|4879799-4880045	VITVvi_vCabSauv08_v1.1.hap2.chr02|4932664-4932910
Cab2.chr02|4936822-4937065	C	CCGAAGAGTGAAAGATCTTAGCT	GTTGTGGTTCGTGAATGGAGAGA	chr2|4864428-4864671	VITVvi_vCabSauv08_v1.1.hap1.chr02|4883318-4883574	VITVvi_vCabSauv08_v1.1.hap2.chr02|4936822-4937065
Cab2.chr02|4939554-4939779	C	TCTCAAGAATGAAGCAGCATAGC	GACAGATCTCCTTCCCATATGAA	chr2|4867160-4867385	VITVvi_vCabSauv08_v1.1.hap1.chr02|4886028-4886250	VITVvi_vCabSauv08_v1.1.hap2.chr02|4939554-4939779
Cab2.chr02|4943916-4944148	C	ATCAAGATGTAGACAACCTGGA	GACTGATAGAGGGACCTGTATTCT	chr2|4871516-4871749	VITVvi_vCabSauv08_v1.1.hap1.chr02|4890610-4890866	VITVvi_vCabSauv08_v1.1.hap2.chr02|4943916-4944148
Cab2.chr02|4946624-4946842	C	CCCAAGTCTGCCTCACTTTAAG	GTTAGCACTCATAGGTCTGGATT	chr2|4874220-4874438	VITVvi_vCabSauv08_v1.1.hap1.chr02|4893339-4893557	VITVvi_vCabSauv08_v1.1.hap2.chr02|4946624-4946842
Cab2.chr02|4958550-4958782	C	GTCTTCAACTCTCTGCTGCTCTT	GACACACGCGTTAAAGAACTTCT	chr2|4892126-4892357	VITVvi_vCabSauv08_v1.1.hap1.chr02|4945399-4945630	VITVvi_vCabSauv08_v1.1.hap2.chr02|4958550-4958782
Cab2.chr02|4960619-4960820	C	TCATACTGTCTCTTCTCTCTGCT	GGTAGAAGCATAGGTGAAGGAATG	chr2|4894197-4894398	VITVvi_vCabSauv08_v1.1.hap1.chr02|4947448-4947649	VITVvi_vCabSauv08_v1.1.hap2.chr02|4960619-4960820
Cab2.chr02|4963178-4963421	D	CTCAACCTCTACTTACCATCTGA	GTCCCATAAACCCAGGAACTAAA	chr2|4896761-4896993	VITVvi_vCabSauv08_v1.1.hap1.chr02|4949948-4950191	VITVvi_vCabSauv08_v1.1.hap2.chr02|4963178-4963421
Cab2.chr02|4974652-4974676	D	AGAACATCAGACGGACTTAGAC	GGAGAGTGAGGTCTAGAATGGCAA	chr2|4907874-4908082	VITVvi_vCabSauv08_v1.1.hap1.chr02|4985759-4985967	VITVvi_vCabSauv08_v1.1.hap2.chr02|4974652-4974676
Cab2.chr02|4982762-4983000	D	AGGCAAGCCAATCATCATACTC	GACTCACAACTTGGCTGATTCTCA	chr2|4917736-4917974	VITVvi_vCabSauv08_v1.1.hap1.chr02|4991920-4992158	VITVvi_vCabSauv08_v1.1.hap2.chr02|4982762-4983000
Cab2.chr02|4983530-4983753	D	CAGTACCATCTTTCTGGACACTT	GTCTAGATCAGTTGAGGCTGGAAT	chr2|4918504-4918727	VITVvi_vCabSauv08_v1.1.hap1.chr02|4992688-4992911	VITVvi_vCabSauv08_v1.1.hap2.chr02|4983530-4983753
Cab2.chr02|4992139-4992380	D	CCTGGTAAAGACATGGTGTGAG	GGCCCACCTGAAAGAAATGTTCA	chr2|4927098-4927339	VITVvi_vCabSauv08_v1.1.hap1.chr02|4999763-5000004	VITVvi_vCabSauv08_v1.1.hap2.chr02|4992139-4992380
Cab2.chr02|4992878-4993126	D	AAGATGGGACCATGATGAGTTG	GTGACGTCACCATAACTCTCATTG	chr2|4927837-4928085	VITVvi_vCabSauv08_v1.1.hap1.chr02|5000502-5000714	VITVvi_vCabSauv08_v1.1.hap2.chr02|4992878-4993126
Cab2.chr02|4998510-4998744	D	TTTGTGGGACTCTGTTCTGCTT	GTGAGCAAGCAGAGGAGGATATAT	chr2|4932491-4932725	VITVvi_vCabSauv08_v1.1.hap1.chr02|5006931-5007165	VITVvi_vCabSauv08_v1.1.hap2.chr02|4998510-4998744

## Sheet: rhAmpSeq_marker
Primer Rank	Target_region	Forward_Primer	Reverse_Primer	Pos_PN40024*	Pos_CabSuv_1**	Pos_CabSuv_2**
Cab2.chr02|4848362-4848608	A	ATTAGTTCGAGTTCCAGTTGGAT	TTGATCTCTACAAAATTGAGCCAT	chr2|4779884-4780130	VITVvi_vCabSauv08_v1.1.hap1.chr02|4782546-4782792	VITVvi_vCabSauv08_v1.1.hap2.chr02|4848362-4848608
Cab2.chr02|4858819-4858843	A	CCCATGTATGGTTGTGTGT	TTGGTTATATAGCTTTACCATGCG	chr2|4790352-4790594	VITVvi_vCabSauv08_v1.1.hap1.chr02|4792987-4793230	VITVvi_vCabSauv08_v1.1.hap2.chr02|4858819-4858843
Cab2.chr02|4859776-4860025	A	CTTCTCCTTTCCCACTTTTTATTCA	CATATTCAAAACAACCATCTAGACA	chr2|4791317-4791566	VITVvi_vCabSauv08_v1.1.hap1.chr02|4793953-4794202	VITVvi_vCabSauv08_v1.1.hap2.chr02|4859776-4860025
Cab2.chr02|4860873-4861122	A	CCTCAGGTTGATAGAATTTACTGTT	CAAAAACTTCAGAGCAAGATTTGG	chr2|4792626-4792651	VITVvi_vCabSauv08_v1.1.hap1.chr02|4795050-4795299	VITVvi_vCabSauv08_v1.1.hap2.chr02|4860873-4861122
Cab2.chr02|4862652-4862672	A	TACCCCAAAGATGTGGTGTG	AGAGATGAACTCACGGCGA	chr2|4793953-4798282	VITVvi_vCabSauv08_v1.1.hap1.chr02|4796601-4796849	VITVvi_vCabSauv08_v1.1.hap2.chr02|4862652-4862672
Cab2.chr02|4891743-4891971	B	CAACCTTGACTCATCAGTACAGAA	GCTGAGTTCGAGATTGATAAAGAGG	chr2|4825624-4825852	VITVvi_vCabSauv08_v1.1.hap1.chr02|4825822-4826050	VITVvi_vCabSauv08_v1.1.hap2.chr02|4891743-4891971
Cab2.chr02|4904488-4904737	B	GTCAACTGAAGTGGATGCTC	CCAGCCCAAAATTTTTGGG	chr2|4838567-4838817	VITVvi_vCabSauv08_v1.1.hap1.chr02|4838721-4838970	VITVvi_vCabSauv08_v1.1.hap2.chr02|4904488-4904737
Cab2.chr02|4932692-4932717	C	GCAATGTGAGATTCTTGGATACT	GCCGAACTATGAATTTGAAAATTCC	chr2|4856658-4856906	VITVvi_vCabSauv08_v1.1.hap1.chr02|4879827-4880076	VITVvi_vCabSauv08_v1.1.hap2.chr02|4932692-4932717
Cab2.chr02|4933504-4933743	C	TCGCCCATTCAAGGACTA	GAAGTCGCCGAGCCATA	chr2|4857470-4857709	VITVvi_vCabSauv08_v1.1.hap1.chr02|4880639-4880886	VITVvi_vCabSauv08_v1.1.hap2.chr02|4933504-4933743
Cab2.chr02|4937235-4937258	C	TGGTTGGCTAAGTAAGGACA	TATCTCTCTTCCCTTAAACCCAG	chr2|4864841-4865099	VITVvi_vCabSauv08_v1.1.hap1.chr02|4883744-4883993	VITVvi_vCabSauv08_v1.1.hap2.chr02|4937235-4937258
Cab2.chr02|4939654-4939675	C	CCTTATGCTCTTTAACTTGAACCT	TTTCACCTTTCTGCTGATCAT	chr2|4867260-4867281	VITVvi_vCabSauv08_v1.1.hap1.chr02|4886125-4886372	VITVvi_vCabSauv08_v1.1.hap2.chr02|4939654-4939675
Cab2.chr02|4945873-4945897	C	CTGATCCAAATCCATCTCAATACT	CCTCTTGCACATCTCGATT	chr2|4873251-4873493	VITVvi_vCabSauv08_v1.1.hap1.chr02|4892370-4892612	VITVvi_vCabSauv08_v1.1.hap2.chr02|4945873-4945897
Cab2.chr02|4960497-4960743	C	GGTATGGTCGCAGTCAGT	GCATGTCCCACAAACCT	chr2|4894075-4894321	VITVvi_vCabSauv08_v1.1.hap1.chr02|4947326-4947572	VITVvi_vCabSauv08_v1.1.hap2.chr02|4960497-4960743
Cab2.chr02|4997890-4998139	C	GCCATCATGGCTTTGTTC	GGATGCCACTGCACGAA	chr2|4932104-4932122	VITVvi_vCabSauv08_v1.1.hap1.chr02|5006316-5006562	VITVvi_vCabSauv08_v1.1.hap2.chr02|4997890-4998139
Cab2.chr02|5011493-5011740	D	ATGCCATGGATACGAGGAT	AGCCTTTCTCCCTCTATCT	NA	VITVvi_vCabSauv08_v1.1.hap1.chr02|5055521-5055765	VITVvi_vCabSauv08_v1.1.hap2.chr02|5011493-5011740
Cab2.chr02|5019316-5019562	D	GAGGTGATGAGGTTCCA	GTCAAAACCGACTCGG	chr2|4968135-4968381	NA	VITVvi_vCabSauv08_v1.1.hap2.chr02|5019316-5019562
